# Supplementary material for: Evaluating Large Language Models in Ophthalmology: Systematic Review
Source: J Med Internet Res. 2025 Oct 27;27:e76947. doi: 10.2196/76947 (PMC12603593; doi:10.2196/76947)
Supplement: Multimedia Appendix 3 [file jmir_v27i1e76947_app3.xlsx]

## Sheet: pyexcel_sheet1
Index	Ref	Title	Author	Journal/Conference	Publication Year	Question	Evaluated LLM	Data Modality	Subspecialty	Medical Task	Evaluation Dimension	Real patient data included	Comparison with Human Performance	Language	Real-world clinical assessment
1	[Ref 2] Lim, Z. W., Pushpanathan, K., Yew, S. M. E., Lai, Y., Sun, C. H., Lam, J. S. H., ... & Tham, Y. C. (2023). Benchmarking large language models’ performances for myopia care: a comparative analysis of ChatGPT-3.5, ChatGPT-4.0, and Google Bard. EBioMedicine, 95.	Benchmarking large language models' performances for myopia care: a comparative analysis of ChatGPT-3.5, ChatGPT-4.0, and Google Bard	Lim ZW, Pushpanathan K, Yew SME, Lai Y, Sun CH, Lam JSH, Chen DZ, Goh JHL, Tan MCJ, Sheng B, Cheng CY, Koh VTC, Tham YC.	EBioMedicine	2023	31 commonly asked myopia care-related questions	ChatGPT-3.5/ChatGPT-4/Bard	Text	Clinical Optics & Vision Rehabilitation	Medical Query	accuracy/comprehensiveness/self-correction	No	No	English	No
2	Mihalache, A., Popovic, M. M., & Muni, R. H. (2023). Performance of an artificial intelligence chatbot in ophthalmic knowledge assessment. JAMA ophthalmology, 141(6), 589-597.	Performance of an Artificial Intelligence Chatbot in Ophthalmic Knowledge Assessment	Mihalache A, Popovic MM, Muni RH.	JAMA Ophthalmol	2023	125 MCQs and 78 stand-alone questions without multiple-choice options from OphthoQuestions practice question bank	ChatGPT-3.5	Text	Comprehensive Ophthalmology	Standardized Examination	accuracy/length/proportion of additional explanations/changes in performance over time	Uncertain	Yes	English	No
3	Antaki, F., Touma, S., Milad, D., El-Khoury, J., & Duval, R. (2023). Evaluating the performance of ChatGPT in ophthalmology: an analysis of its successes and shortcomings. Ophthalmology science, 3(4), 100324.	Evaluating the Performance of ChatGPT in Ophthalmology: An Analysis of Its Successes and Shortcomings	Antaki F, Touma S, Milad D, El-Khoury J, Duval R.	Ophthalmol Sci	2023	260 questions from BCSC Self-Assessment Program, 260 questions from OphthoQuestions online question bank	ChatGPT-Lagecy/ChatGPT-Plus	Text	Comprehensive Ophthalmology	Standardized Examination	accuracy	Uncertain	No	English	No
4	[Ref 9] Bernstein, I. A., Zhang, Y. V., Govil, D., Majid, I., Chang, R. T., Sun, Y., ... & Wang, S. Y. (2023). Comparison of ophthalmologist and large language model chatbot responses to online patient eye care questions. JAMA network open, 6(8), e2330320-e2330320.	Comparison of Ophthalmologist and Large Language Model Chatbot Responses to Online Patient Eye Care Questions	Bernstein IA, Zhang YV, Govil D, Majid I, Chang RT, Sun Y, Shue A, Chou JC, Schehlein E, Christopher KL, Groth SL, Ludwig C, Wang SY.	JAMA Netw Open	2023	200 eye care questions from The Eye Care Forum	ChatGPT-3.5	Text	Comprehensive Ophthalmology	Medical Query	presence of incorrect information/alignment with perceived consensus/likelihood to cause harm/extent of harm	Uncertain	Yes	English	No
5	Mihalache, A., Huang, R. S., Popovic, M. M., Patil, N. S., Pandya, B. U., Shor, R., ... & Muni, R. H. (2024). Accuracy of an artificial intelligence chatbot’s interpretation of clinical ophthalmic images. JAMA ophthalmology, 142(4), 321-326.	Accuracy of an Artificial Intelligence Chatbot's Interpretation of Clinical Ophthalmic Images	Mihalache A, Huang RS, Popovic MM, Patil NS, Pandya BU, Shor R, Pereira A, Kwok JM, Yan P, Wong DT, Kertes PJ, Muni RH.	JAMA Ophthalmol	2024	429 MCQs from 136 ophthalmic cases and 448 images	ChatGPT-4	Vision-Text	Comprehensive Ophthalmology	Standardized Examination	accuracy	Yes	No	English	No
6	[Ref 41] Pushpanathan, K., Lim, Z. W., Yew, S. M. E., Chen, D. Z., Lin, H. A. H. E., Goh, J. H. L., ... & Tham, Y. C. (2023). Popular large language model chatbots’ accuracy, comprehensiveness, and self-awareness in answering ocular symptom queries. Iscience, 26(11).	Popular large language model chatbots' accuracy, comprehensiveness, and self-awareness in answering ocular symptom queries	Pushpanathan K, Lim ZW, Er Yew SM, Chen DZ, Hui'En Lin HA, Lin Goh JH, Wong WM, Wang X, Jin Tan MC, Chang Koh VT, Tham YC.	iScience	2023	37 common inquiries regarding ocular symptoms	ChatGPT-3.5/ChatGPT-4/Bard	Text	Comprehensive Ophthalmology	Medical Query	accuracy/comprehensiveness/self-correction	Uncertain	No	English	No
7	Delsoz, M., Raja, H., Madadi, Y., Tang, A. A., Wirostko, B. M., Kahook, M. Y., & Yousefi, S. (2023). The use of ChatGPT to assist in diagnosing glaucoma based on clinical case reports. Ophthalmology and therapy, 12(6), 3121-3132.	The Use of ChatGPT to Assist in Diagnosing Glaucoma Based on Clinical Case Reports	Delsoz M, Raja H, Madadi Y, Tang AA, Wirostko BM, Kahook MY, Yousefi S.	Ophthalmol Ther	2023	11 cases with primary and secondary glaucoma from a publicly accessible online database of case reports	ChatGPT-3.5	Text	Glaucoma	Diagnosis Making	accuracy	Yes	Yes	English	No
8	Delsoz, M., Madadi, Y., Raja, H., Munir, W. M., Tamm, B., Mehravaran, S., ... & Yousefi, S. (2024). Performance of ChatGPT in diagnosis of corneal eye diseases. Cornea, 43(5), 664-670.	Performance of ChatGPT in Diagnosis of Corneal Eye Diseases	Delsoz M, Madadi Y, Raja H, Munir WM, Tamm B, Mehravaran S, Soleimani M, Djalilian A, Yousefi S.	Cornea	2024	20 cases of corneal diseases from a publicly accessible online database from the University of Iowa	ChatGPT-3.5/ChatGPT-4	Text	External Disease & Cornea	Diagnosis Making	accuracy/consistency with ophthalmologist	Yes	Yes	English	No
9	Lyons, R. J., Arepalli, S. R., Fromal, O., Choi, J. D., & Jain, N. (2024). Artificial intelligence chatbot performance in triage of ophthalmic conditions. Canadian Journal of Ophthalmology, 59(4), e301-e308.	Artificial intelligence chatbot performance in triage of ophthalmic conditions	Lyons RJ, Arepalli SR, Fromal O, Choi JD, Jain N.	Can J Ophthalmol	2024	44 clinical vignettes representing common ophthalmic complaints	ChatGPT-4/Bing Chat	Text	Comprehensive Ophthalmology	Diagnosis Making/Patient Triaging	proportion of responses with the correct diagnosis listed in the top 3 possible diagnoses/proportion with correct triage urgency/presence of grossly inaccurate statements/mean reading grade level/mean response word count/proportion with attribution/most common sources cited	No	Yes	English	No
10	Huang, X., Raja, H., Madadi, Y., Delsoz, M., Poursoroush, A., Kahook, M. Y., & Yousefi, S. (2024). Predicting glaucoma before onset using a large language model chatbot. American Journal of Ophthalmology, 266, 289-299.	Predicting Glaucoma Before Onset Using a Large Language Model Chatbot	Huang X, Raja H, Madadi Y, Delsoz M, Poursoroush A, Kahook MY, Yousefi S.	Am J Ophthalmol	2024	3008 eyes of 1504 subjects from the OHTS	ChatGPT-3.5/ChatGPT-4	Text	Glaucoma	Disease Prediction	accuracy/AUC/sensitivity/specificity/weighted F1	Yes	No	English	No
11	Liu, X., Wu, J., Shao, A., Shen, W., Ye, P., Wang, Y., ... & Yang, J. (2024). Uncovering language disparity of ChatGPT on retinal vascular disease classification: cross-sectional study. Journal of medical Internet research, 26, e51926.	Uncovering Language Disparity of ChatGPT on Retinal Vascular Disease Classification: Cross-Sectional Study	Liu X, Wu J, Shao A, Shen W, Ye P, Wang Y, Ye J, Jin K, Yang J.	J Med Internet Res	2024	1226 FFA reports and corresponding diagnoses written in Chinese	ChatGPT-3.5-Turbo	Text	Retina & Vitreous	Diagnosis Making	diagnostic performance/inference ability/omission of information/hallucinations/misinformation/inconsistency	Yes	Yes	English/Chinese	No
12	Oca, M. C., Meller, L., Wilson, K., Parikh, A. O., McCoy, A., Chang, J., ... & Zhang-Nunes, S. (2023). Bias and inaccuracy in AI chatbot ophthalmologist recommendations. Cureus, 15(9).	Bias and Inaccuracy in AI Chatbot Ophthalmologist Recommendations	Oca MC, Meller L, Wilson K, Parikh AO, McCoy A, Chang J, Sudharshan R, Gupta S, Zhang-Nunes S.	Cureus	2023	1 requests to find 4 good ophthalmologists in each city among 20 most populous U.S. cities	ChatGPT-4/Bing Chat/Bard	Text	Comprehensive Ophthalmology	Medical Query	male versus female recommendations/recommendation accuracy	No	No	English	No
13	Ali, M. J. (2023). ChatGPT and lacrimal drainage disorders: performance and scope of improvement. Ophthalmic Plastic & Reconstructive Surgery, 39(3), 221-225.	ChatGPT and Lacrimal Drainage Disorders: Performance and Scope of Improvement	Ali MJ.	Ophthalmic Plast Reconstr Surg	2023	21 questions and statements spanning common and uncommon aspects of lacrimal drainage disorders	ChatGPT-3.5	Text	External Disease & Cornea	Medical Query	accuracy	Uncertain	No	English	No
14	Rojas-Carabali, W., Cifuentes-González, C., Wei, X., Putera, I., Sen, A., Thng, Z. X., ... & Agrawal, R. (2024). Evaluating the diagnostic accuracy and management recommendations of ChatGPT in uveitis. Ocular immunology and inflammation, 32(8), 1526-1531.	Evaluating the Diagnostic Accuracy and Management Recommendations of ChatGPT in Uveitis	Rojas-Carabali W, Cifuentes-González C, Wei X, Putera I, Sen A, Thng ZX, Agrawal R, Elze T, Sobrin L, Kempen JH, Lee B, Biswas J, Nguyen QD, Gupta V, de-la-Torre A, Agrawal R.	Ocul Immunol Inflamm	2024	25 standard cases aligned with new Uveitis Nomenclature guidelines	ChatGPT-3.5/ChatGPT-4	Text	Uveitis & Ocular Inflammation	Diagnosis Making/Clinical Decision Making	comparative success rates	No	Yes	English	No
15	Ferro Desideri, L., Roth, J., Zinkernagel, M., & Anguita, R. (2023). Application and accuracy of artificial intelligence-derived large language models in patients with age related macular degeneration. International Journal of Retina and Vitreous, 9(1), 71.	"Application and accuracy of artificial intelligence-derived large language models in patients with age related macular degeneration"	Ferro Desideri L, Roth J, Zinkernagel M, Anguita R.	Int J Retina Vitreous	2023	15 questions related to medical advice and the most common questions of patients with AMD, 13 technical questions regarding pre- and post-intravitreal injections advice	ChatGPT-3.5/Bing AI/Bard	Text	Retina & Vitreous	Medical Query	accuracy/comprehensiveness	Uncertain	No	English	No
16	Dihan, Q., Chauhan, M. Z., Eleiwa, T. K., Hassan, A. K., Sallam, A. B., Khouri, A. S., ... & Elhusseiny, A. M. (2024). Using large language models to generate educational materials on childhood glaucoma. American journal of ophthalmology, 265, 28-38.	Using Large Language Models to Generate Educational Materials on Childhood Glaucoma	Dihan Q, Chauhan MZ, Eleiwa TK, Hassan AK, Sallam AB, Khouri AS, Chang TC, Elhusseiny AM.	Am J Ophthalmol	2024	3 separate prompts requesting that they write PEMs on childhood glaucoma	ChatGPT-3.5/ChatGPT-4/Bard	Text	Glaucoma	Ophthalmic Education	quality/readability/accuracy	No	No	English	No
17	Cai, L. Z., Shaheen, A., Jin, A., Fukui, R., Yi, J. S., Yannuzzi, N., & Alabiad, C. (2023). Performance of generative large language models on ophthalmology board–style questions. American journal of ophthalmology, 254, 141-149.	Performance of Generative Large Language Models on Ophthalmology Board-Style Questions	Cai LZ, Shaheen A, Jin A, Fukui R, Yi JS, Yannuzzi N, Alabiad C.	Am J Ophthalmol	2023	250 questions from the BSCS Self-Assessment Program	ChatGPT-3.5/ChatGPT-4/Bing Chat	Text	Comprehensive Ophthalmology	Standardized Examination	accuracy/hallucination frequency	Uncertain	Yes	English	No
18	Madadi, Y., Delsoz, M., Lao, P. A., Fong, J. W., Hollingsworth, T. J., Kahook, M. Y., & Yousefi, S. (2025). ChatGPT assisting diagnosis of neuro-ophthalmology diseases based on case reports. Journal of Neuro-Ophthalmology, 45(3), 301-306.	ChatGPT Assisting Diagnosis of Neuro-ophthalmology Diseases Based on Case Reports	Madadi Y, Delsoz M, Lao PA, Fong JW, Hollingsworth TJ, Kahook MY, Yousefi S.	medRxiv	2023	22 different case reports of neuro-ophthalmic diseases from a publicly available online database.	ChatGPT-3.5/ChatGPT-4	Text	Neuro-Ophthalmology	Diagnosis Making	accuracy/consistency with ophthalmologist	Yes	Yes	English	No
19	Wu, G., Lee, D. A., Zhao, W., Wong, A., & Sidhu, S. (2023). ChatGPT: is it good for our glaucoma patients?. Frontiers in Ophthalmology, 3, 1260415.	ChatGPT: is it good for our glaucoma patients?	Wu G, Lee DA, Zhao W, Wong A, Sidhu S.	Front Ophthalmol (Lausanne)	2023	8 glaucoma-related questions/topics found on the AAO's website	ChatGPT-3.5	Text	Glaucoma	Ophthalmic Education	readability/correlation of keywords	No	Yes	English	No
20	Gupta, A. S., Sulewski, M. E., & Armenti, S. T. (2024). Performance of ChatGPT in cataract surgery counseling. Journal of Cataract & Refractive Surgery, 50(4), 424-425.	Performance of ChatGPT in cataract surgery counseling	Gupta AS, Sulewski ME, Armenti ST.	J Cataract Refract Surg	2024	5 common questions patients may have regarding cataract surgery	ChatGPT	Text	Lens & Cataract	Medical Query	accuracy/similarity	No	Yes	English	No
21	Tailor, P. D., Xu, T. T., Fortes, B. H., Iezzi, R., Olsen, T. W., Starr, M. R., ... & Dalvin, L. A. (2024). Appropriateness of ophthalmology recommendations from an online chat-based artificial intelligence model. Mayo Clinic Proceedings: Digital Health, 2(1), 119-128.	Appropriateness of Ophthalmology Recommendations From an Online Chat-Based Artificial Intelligence Model	Tailor PD, Xu TT, Fortes BH, Iezzi R, Olsen TW, Starr MR, Bakri SJ, Scruggs BA, Barkmeier AJ, Patel SV, Baratz KH, Bernhisel AA, Wagner LH, Tooley AA, Roddy GW, Sit AJ, Wu KY, Bothun ED, Mansukhani SA, Mohney BG, Chen JJ, Brodsky MC, Tajfirouz DA, Chodnicki KD, Smith WM, Dalvin LA.	Mayo Clin Proc Digit Health	2024	192 questions spanning all ophthalmic subspecialties	ChatGPT-4	Text	Comprehensive Ophthalmology	Medical Query	appropriation/reproducibility	No	No	English	No
22	Potapenko, I., Malmqvist, L., Subhi, Y., & Hamann, S. (2023). Artificial intelligence-based ChatGPT responses for patient questions on optic disc drusen. Ophthalmology and Therapy, 12(6), 3109-3119.	Artificial Intelligence-Based ChatGPT Responses for Patient Questions on Optic Disc Drusen	Potapenko I, Malmqvist L, Subhi Y, Hamann S.	Ophthalmol Ther	2023	20 typical patient questions on Optic Disc Drusen	ChatGPT-4	Text	Neuro-Ophthalmology	Medical Query	accuracy/reproducibility	No	No	English	No
23	Singh, S., Djalilian, A., & Ali, M. J. (2023, July). ChatGPT and ophthalmology: exploring its potential with discharge summaries and operative notes. In Seminars in ophthalmology (Vol. 38, No. 5, pp. 503-507). Taylor & Francis.	ChatGPT and Ophthalmology: Exploring Its Potential with Discharge Summaries and Operative Notes	Singh S, Djalilian A, Ali MJ.	Semin Ophthalmol	2023	12 questions assessed the ability to construct discharge summaries, 12 questions explored the potential for preparing operative notes	ChatGPT	Text	Comprehensive Ophthalmology	Medical Text Generation	evidence-based content/specificity/presence of generic text/disclaimers/factual inaccuracies/abilities to admit mistakes and challenge incorrect premises	Yes	No	English	No
24	Cardona, G., Argiles, M., & Pérez-Mañá, L. (2025). Accuracy of a large language model as a new tool for optometry education. Clinical and Experimental Optometry, 108(3), 343-346.	Accuracy of a Large Language Model as a new tool for optometry education	Cardona G, Argiles M, Pérez-Mañá L.	Clin Exp Optom	2023	30 queries related to contact lenses & anterior eye, low vision and binocular vision & vision therapy	ChatGPT-3.5	Text	Clinical Optics & Vision Rehabilitation	Ophthalmic Education	accuracy/reference precision/reference relevance/usefulness	No	No	English	No
25	Momenaei, B., Wakabayashi, T., Shahlaee, A., Durrani, A. F., Pandit, S. A., Wang, K., ... & Kuriyan, A. E. (2023). Appropriateness and readability of ChatGPT-4-generated responses for surgical treatment of retinal diseases. Ophthalmology Retina, 7(10), 862-868.	Appropriateness and Readability of ChatGPT-4-Generated Responses for Surgical Treatment of Retinal Diseases	Momenaei B, Wakabayashi T, Shahlaee A, Durrani AF, Pandit SA, Wang K, Mansour HA, Abishek RM, Xu D, Sridhar J, Yonekawa Y, Kuriyan AE.	Ophthalmol Retina	2023	88 common questions about the definition, prevalence, visual impact, diagnostic methods, surgical and nonsurgical treatment options, postoperative information, surgery-related complications, and visual prognosis of RD, MH, and ERM	ChatGPT-4	Text	Retina & Vitreous	Medical Query	appropriateness/readability/completeness/reproducibility	No	No	English	No
26	Ćirković, A., & Katz, T. (2023). Exploring the potential of ChatGPT-4 in predicting refractive surgery categorizations: comparative study. JMIR Formative Research, 7, e51798.	Exploring the Potential of ChatGPT-4 in Predicting Refractive Surgery Categorizations: Comparative Study	Ćirković A, Katz T.	JMIR Form Res	2023	Parameters from 100 patients including age, sex, manifest refraction, visual acuity, and various corneal measurements and indices from Scheimpflug imaging	ChatGPT-4	Text	Refractive surgery	Clinical Decision Making	Cohen κ coefficient/chi-square test/confusion matrix/accuracy/precision/recall/F1-score/AUC	Yes	Yes	English	No
27	Raghu, K., S, T., S Devishamani, C., M, S., Rajalakshmi, R., & Raman, R. (2023). The utility of ChatGPT in diabetic retinopathy risk assessment: a comparative study with clinical diagnosis. Clinical Ophthalmology, 4021-4031.	The Utility of ChatGPT in Diabetic Retinopathy Risk Assessment: A Comparative Study with Clinical Diagnosis	Raghu K, S T, S Devishamani C, M S, Rajalakshmi R, Raman R.	Clin Ophthalmol	2023	an anonymized dataset of 111 patients with diabetes who underwent a comprehensive eye examination along with clinical and biochemical assessments	ChatGPT-4	Text	Retina & Vitreous	Diagnosis Making	consistency/sensitivity/specificity	Yes	Yes	English	No
28	Teebagy, S., Colwell, L., Wood, E., Yaghy, A., & Faustina, M. (2023). Improved performance of ChatGPT-4 on the OKAP examination: a comparative study with ChatGPT-3.5. Journal of academic ophthalmology, 15(02), e184-e187.	Improved Performance of ChatGPT-4 on the OKAP Examination: A Comparative Study with ChatGPT-3.5	Teebagy S, Colwell L, Wood E, Yaghy A, Faustina M.	J Acad Ophthalmol (2017)	2023	180 OKAP practice questions covering various ophthalmology subject categories	ChatGPT-3.5/ChatGPT-4	Text	Comprehensive Ophthalmology	Standardized Examination	accuracy	Uncertain	No	English	No
29	Hua, H. U., Kaakour, A. H., Rachitskaya, A., Srivastava, S., Sharma, S., & Mammo, D. A. (2023). Evaluation and comparison of ophthalmic scientific abstracts and references by current artificial intelligence chatbots. JAMA ophthalmology, 141(9), 819-824.	Evaluation and Comparison of Ophthalmic Scientific Abstracts and References by Current Artificial Intelligence Chatbots	Hua HU, Kaakour AH, Rachitskaya A, Srivastava S, Sharma S, Mammo DA.	JAMA Ophthalmol	2023	1 question for each of 7 ophthalmology subspecialties (comprehensive, retina, glaucoma, cornea, oculoplastics, pediatrics, and neuro-ophthalmology) to generate scientific abstracts and 10 references	ChatGPT-3.5/ChatGPT-4	Text	Comprehensive Ophthalmology	Research Assisting	AI-DISCERN score/hallucination rate	No	No	English	No
30	Balas, M., Janic, A., Daigle, P., Nijhawan, N., Hussain, A., Gill, H., ... & Ing, E. B. (2024). Evaluating ChatGPT on orbital and oculofacial disorders: accuracy and readability insights. Ophthalmic Plastic & Reconstructive Surgery, 40(2), 217-222.	Evaluating ChatGPT on Orbital and Oculofacial Disorders: Accuracy and Readability Insights	Balas M, Janic A, Daigle P, Nijhawan N, Hussain A, Gill H, Lahaie GL, Belliveau MJ, Crawford SA, Arjmand P, Ing EB.	Ophthalmic Plast Reconstr Surg	2024	100 questions related to the diagnosis, treatment and interpretation of orbital and oculofacial diseases	ChatGPT-4	Text	Oculoplastics & Orbit	Medical Query	accuracy/readability	Uncertain	No	English	No
31	[Ref 12] Huang, A. S., Hirabayashi, K., Barna, L., Parikh, D., & Pasquale, L. R. (2024). Assessment of a large language model’s responses to questions and cases about glaucoma and retina management. JAMA ophthalmology, 142(4), 371-375.	Assessment of a Large Language Model's Responses to Questions and Cases About Glaucoma and Retina Management	Huang AS, Hirabayashi K, Barna L, Parikh D, Pasquale LR.	JAMA Ophthalmol	2024	Glaucoma and retina questions (10 of each type) were randomly selected from the AAO's commonly asked questions Ask an Ophthalmologist, and deidentified glaucoma and retinal cases (10 of each type)	ChatGPT-4	Text	Glaucoma/Retina & Vitreous	Medical Query/Diagnosis Making/Medical Text Generation	accuracy/completeness	Yes	Yes	English	No
32	Anguita, R., Makuloluwa, A., Hind, J., & Wickham, L. (2024). Large language models in vitreoretinal surgery. Eye, 38(4), 809-810.	Large language models in vitreoretinal surgery	Anguita R, Makuloluwa A, Hind J, Wickham L.	Eye (Lond)	2024	21 question about medical advice and pre/post-operative advice for vitreoretinal surgery	ChatGPT-3.5/Bing AI/DocsGPT	Text	Retina & Vitreous	Medical Query	accuracy/sufficiency	No	No	English	No
33	Schumacher, I., Bühler, V. M. M., Jaggi, D., & Roth, J. (2024). Artificial intelligence derived large language model in decision-making process in uveitis. International Journal of Retina and Vitreous, 10(1), 63.	Artificial intelligence derived large language model in decision-making process in uveitis	Schumacher I, Bühler VMM, Jaggi D, Roth J.	Int J Retina Vitreous	2024	10 common clinical uveitis cases, with 5 questions for each case including diagnosis, further investigations, treatment, follow-up and prognosis for a specific disease	ChatGPT-4	Text	Uveitis & Ocular Inflammation	Medical Query	accuracy/sufficiency/accuracy of the cited sources/reproducibility	No	No	English	No
34	Cappellani, F., Card, K. R., Shields, C. L., Pulido, J. S., & Haller, J. A. (2024). Reliability and accuracy of artificial intelligence ChatGPT in providing information on ophthalmic diseases and management to patients. Eye, 38(7), 1368-1373.	Reliability and accuracy of artificial intelligence ChatGPT in providing information on ophthalmic diseases and management to patients	Cappellani F, Card KR, Shields CL, Pulido JS, Haller JA.	Eye (Lond)	2024	5 diseases from each of 8 subspecialties of ophthalmology, 3 questions for each disease	ChatGPT-3.5	Text	Comprehensive Ophthalmology	Medical Query	accuracy	No	No	English	No
35	Sensoy, E., & Citirik, M. (2024). Evaluation of current artificial intelligence programs on the knowledge of glaucoma. Klinische Monatsblätter für Augenheilkunde, 241(10), 1140-1144.	Evaluation of Current Artificial Intelligence Programs on the Knowledge of Glaucoma	Sensoy E, Citirik M.	Klin Monbl Augenheilkd	2024	32 questions about glaucoma types and treatment modalities	ChatGPT-3.5/Bard/Bing Chat	Text	Glaucoma	Standardized Examination	accuracy	No	No	English	No
36	Caranfa, J. T., Bommakanti, N. K., Young, B. K., & Zhao, P. Y. (2023). Accuracy of vitreoretinal disease information from an artificial intelligence chatbot. JAMA ophthalmology, 141(9), 906-907.	Accuracy of Vitreoretinal Disease Information From an Artificial Intelligence Chatbot	Caranfa JT, Bommakanti NK, Young BK, Zhao PY.	JAMA Ophthalmol	2023	52 commonly asked patient questions about vitreoretinal disease	ChatGPT-3.5	Text	Retina & Vitreous	Medical Query	accuracy/reproducibility	No	No	English	No
37	[Ref 61] Mihalache, A., Huang, R. S., Cruz-Pimentel, M., Patil, N. S., Popovic, M. M., Pandya, B. U., ... & Muni, R. H. (2024). Artificial intelligence chatbot interpretation of ophthalmic multimodal imaging cases. Eye, 38(13), 2491-2493.	Artificial intelligence chatbot interpretation of ophthalmic multimodal imaging cases	Mihalache A, Huang RS, Cruz-Pimentel M, Patil NS, Popovic MM, Pandya BU, Shor R, Pereira A, Muni RH.	Eye (Lond)	2024	93 OEQs without multiplechoice options from 70 cases from OCTCases	ChatGPT-4V	Vision-Text	Comprehensive Ophthalmology	Medical Query	accuracy/length	Yes	No	English	No
38	Kianian, R., Sun, D., Crowell, E. L., & Tsui, E. (2024). The use of large language models to generate education materials about uveitis. Ophthalmology Retina, 8(2), 195-201.	The Use of Large Language Models to Generate Education Materials about Uveitis	Kianian R, Sun D, Crowell EL, Tsui E.	Ophthalmol Retina	2024	3 questions asking to write or rewrite a popular science text on uveitis	ChatGPT-4/Bard	Text	Uveitis & Ocular Inflammation	Ophthalmic Education	readability	No	Yes	English	No
39	Doğan, L., Özçakmakcı, G. B., & Yılmaz, Ĭ. E. (2024). The performance of chatbots and the AAPOS website as a tool for amblyopia education. Journal of Pediatric Ophthalmology & Strabismus, 61(5), 325-331.	The Performance of Chatbots and the AAPOS Website as a Tool for Amblyopia Education	Doğan L, Özçakmakcı GB, Yılmaz ĬE.	J Pediatr Ophthalmol Strabismus	2024	25 questions provided by the website of the AAPOS	ChatGPT-3.5/Bard/Bing Chat	Text	Pediatric Ophthalmology & Strabismus	Ophthalmic Education	appropriateness/readability/understandability/reproducibility	Uncertain	Yes	English	No
40	Maywood, M. J., Parikh, R., Deobhakta, A., & Begaj, T. (2024). Performance assessment of an artificial intelligence chatbot in clinical vitreoretinal scenarios. Retina, 44(6), 954-964.	PERFORMANCE ASSESSMENT OF AN ARTIFICIAL INTELLIGENCE CHATBOT IN CLINICAL VITREORETINAL SCENARIOS	Maywood MJ, Parikh R, Deobhakta A, Begaj T.	Retina	2024	40 open-ended clinical scenarios across 4 main topics in vitreoretinal disease	ChatGPT-3.5-Turbo	Text	Retina & Vitreous	Medical Query	correctness/comprehensiveness/theoretical harm to patients/distribution of the type of references/frequency of hallucinated references	Uncertain	No	English	No
41	[Ref 7] Antaki, F., Milad, D., Chia, M. A., Giguère, C. É., Touma, S., El-Khoury, J., ... & Duval, R. (2024). Capabilities of GPT-4 in ophthalmology: an analysis of model entropy and progress towards human-level medical question answering. British Journal of Ophthalmology, 108(10), 1371-1378.	Capabilities of GPT-4 in ophthalmology: an analysis of model entropy and progress towards human-level medical question answering	Antaki F, Milad D, Chia MA, Giguère CÉ, Touma S, El-Khoury J, Keane PA, Duval R.	Br J Ophthalmol	2024	two 260 question MCQ sets from the BCSC Self-Assessment Program and the OphthoQuestions question banks	ChatGPT-3.5/ChatGPT-4	Text	Comprehensive Ophthalmology	Standardized Examination	accuracy/alignment with medical consensus/knowledge recall/inclusion of irrelevant content/omission of important information	Uncertain	Yes	English	No
42	Shemer, A., Cohen, M., Altarescu, A., Atar-Vardi, M., Hecht, I., Dubinsky-Pertzov, B., ... & Pras, E. (2024). Diagnostic capabilities of ChatGPT in ophthalmology. Graefe's Archive for Clinical and Experimental Ophthalmology, 262(7), 2345-2352.	Diagnostic capabilities of ChatGPT in ophthalmology	Shemer A, Cohen M, Altarescu A, Atar-Vardi M, Hecht I, Dubinsky-Pertzov B, Shoshany N, Zmujack S, Or L, Einan-Lifshitz A, Pras E.	Graefes Arch Clin Exp Ophthalmol	2024	126 cases from 63 patients (history only or history and exam findings for each patient)	ChatGPT-3.5	Text	Comprehensive Ophthalmology	Diagnosis Making	accuracy/duration	Yes	Yes	English	No
43	Sensoy, E., & Citirik, M. (2023). Exploring artificial intelligence programs’ understanding of lens, cataract, and refractive surgery information. Middle East African Journal of Ophthalmology, 30(3), 173-176.	Exploring Artificial Intelligence Programs' Understanding of Lens, Cataract, and Refractive Surgery Information	Sensoy E, Citirik M.	Middle East Afr J Ophthalmol	2024	70 questions related to lens, cataract, and refractive surgery obtained from the study questions section of the AAO 2022 to 2023 BCSC Lens and Cataract and Refractive Surgery Books	ChatGPT-3.5/Bard/Bing Chat	Text	Lens & Cataract/Refractive surgery	Standardized Examination	accuracy	Uncertain	No	English	No
44	Dihan, Q., Chauhan, M. Z., Eleiwa, T. K., Brown, A. D., Hassan, A. K., Khodeiry, M. M., ... & Elhusseiny, A. M. (2024). Large language models: a new frontier in paediatric cataract patient education. British Journal of Ophthalmology, 108(10), 1470-1476.	Large language models: a new frontier in paediatric cataract patient education	Dihan Q, Chauhan MZ, Eleiwa TK, Brown AD, Hassan AK, Khodeiry MM, Elsheikh RH, Oke I, Nihalani BR, VanderVeen DK, Sallam AB, Elhusseiny AM.	Br J Ophthalmol	2024	3 questions requested to write or rewrite a handout on paediatric cataract	ChatGPT-3.5/ChatGPT-4/Bard	Text	Pediatric Ophthalmology & Strabismus	Ophthalmic Education	quality/understandability/actionability/accuracy/readability	No	No	English	No
45	Rasmussen, M. L. R., Larsen, A. C., Subhi, Y., & Potapenko, I. (2023). Artificial intelligence-based ChatGPT chatbot responses for patient and parent questions on vernal keratoconjunctivitis. Graefe's Archive for Clinical and Experimental Ophthalmology, 261(10), 3041-3043.	Artificial intelligence-based ChatGPT chatbot responses for pawtient and parent questions on vernal keratoconjunctivitis	Rasmussen MLR, Larsen AC, Subhi Y, Potapenko I.	Graefes Arch Clin Exp Ophthalmol	2023	25 questions about vernal keratoconjunctivitis in four different categories (general questions/etiology, prognosis, treatment/prevention, and allergy-related)	ChatGPT-3.5	Text	External Disease & Cornea	Medical Query	accuracy/reproducibility	No	No	English	No
46	Balas, M., Mandelcorn, E. D., Yan, P., Ing, E. B., Crawford, S. A., & Arjmand, P. (2025). ChatGPT and retinal disease: a cross-sectional study on AI comprehension of clinical guidelines. Canadian Journal of Ophthalmology, 60(1), e117-e123.	ChatGPT and retinal disease: a cross-sectional study on AI comprehension of clinical guidelines	Balas M, Mandelcorn ED, Yan P, Ing EB, Crawford SA, Arjmand P.	Can J Ophthalmol	2024	130 questions covering a broad spectrum of topics within 12 domains of retinal disease	ChatGPT-4	Text	Retina & Vitreous	Medical Query	relevance/accuracy/adherence to AAO PPP guidelines/readability	No	No	English	No
47	Jiao, C., Edupuganti, N. R., Patel, P. A., Bui, T., Sheth, V., & Edupuganti, N. (2023). Evaluating the artificial intelligence performance growth in ophthalmic knowledge. Cureus, 15(9).	Evaluating the Artificial Intelligence Performance Growth in Ophthalmic Knowledge	Jiao C, Edupuganti NR, Patel PA, Bui T, Sheth V.	Cureus	2023	52 multiple-choice ophthalmic clinical cases provided by the AAO "Diagnosis This" questions	ChatGPT-3.5/ChatGPT-4	Vision-Text	Comprehensive Ophthalmology	Standardized Examination	accuracy/length/alignment with responses from human	Uncertain	Yes	English	No
48	Anguita, R., Downie, C., Ferro Desideri, L., & Sagoo, M. S. (2024). Assessing large language models’ accuracy in providing patient support for choroidal melanoma. Eye, 38(16), 3113-3117.	Assessing large language models' accuracy in providing patient support for choroidal melanoma	Anguita R, Downie C, Ferro Desideri L, Sagoo MS.	Eye (Lond)	2024	FAQs from choroidal melanoma patients	ChatGPT-3.5/Bing AI/DocsGPT	Text	Ocular Pathology & Oncology	Medical Query	accuracy/length	Uncertain	No	English	No
49	Yalla, G. R., Hyman, N., Hock, L. E., Zhang, Q., Shukla, A. G., Kolomeyer, N. N., & Hock, L. (2024). Performance of artificial intelligence chatbots on glaucoma questions adapted from patient brochures. Cureus, 16(3).	Performance of Artificial Intelligence Chatbots on Glaucoma Questions Adapted From Patient Brochures	Yalla GR, Hyman N, Hock LE, Zhang Q, Shukla AG, Kolomeyer NN.	Cureus	2024	19 questions about glaucoma adapted from AAO glaucoma-related patient education brochures (2022)	ChatGPT-4/Bard/Bing Chat	Text	Glaucoma	Medical Query	accuracy/comprehensiveness/readability/length	No	Yes	English	No
50	Inayat, H., McDonald, H. M., & Bursztyn, L. L. (2024). Comparison of ChatGPT to ophthalmology resident and staff consultants on an ophthalmological training tool. Canadian Journal of Ophthalmology, 59(1), e72-e74.	Comparison of ChatGPT to ophthalmology resident and staff consultants on an ophthalmological training tool	Inayat H, McDonald HM, Bursztyn LLCD.	Can J Ophthalmol	2023	64 practice questions encompassing various ophthalmological diagnoses and the urgency	ChatGPT	Text	Comprehensive Ophthalmology	Standardized Examination	accuracy/reproducibility	Yes	Yes	English	No
51	Ghalibafan, S., Gonzalez, D. J. T., Cai, L. Z., Chou, B. G., Panneerselvam, S., Barrett, S. C., ... & Yannuzzi, N. A. (2024). Applications of multimodal generative artificial intelligence in a real-world retina clinic setting. Retina, 44(10), 1732-1740.	APPLICATIONS OF MULTIMODAL GENERATIVE ARTIFICIAL INTELLIGENCE IN A REAL-WORLD RETINA CLINIC SETTING	Ghalibafan S, Taylor Gonzalez DJ, Cai LZ, Graham Chou B, Panneerselvam S, Conrad Barrett S, Djulbegovic MB, Yannuzzi NA.	Retina	2024	OEQs and MCQs for 256 eyes from 143 patients	ChatGPT-4V	Vision-Text	Retina & Vitreous	Diagnosis Making	accuracy	Yes	No	English	No
52	Cheong, K. X., Zhang, C., Tan, T. E., Fenner, B. J., Wong, W. M., Teo, K. Y., ... & Tham, Y. C. (2024). Comparing generative and retrieval-based chatbots in answering patient questions regarding age-related macular degeneration and diabetic retinopathy. British Journal of Ophthalmology, 108(10), 1443-1449.	Comparing generative and retrieval-based chatbots in answering patient questions regarding age-related macular degeneration and diabetic retinopathy	Cheong KX, Zhang C, Tan TE, Fenner BJ, Wong WM, Teo KY, Wang YX, Sivaprasad S, Keane PA, Lee CS, Lee AY, Cheung CMG, Wong TY, Cheong YG, Song SJ, Tham YC.	Br J Ophthalmol	2024	45 questions (15 AMD, 15 DR and 15 others)	ChatGPT-4/ChatGPT-3.5 /Bard	Text	Retina & Vitreous	Medical Query	accuracy	Uncertain	No	English	No
53	Parikh, A. O., Oca, M. C., Conger, J. R., McCoy, A., Chang, J., & Zhang-Nunes, S. (2024). Accuracy and bias in artificial intelligence chatbot recommendations for oculoplastic surgeons. Cureus, 16(4).	Accuracy and Bias in Artificial Intelligence Chatbot Recommendations for Oculoplastic Surgeons	Parikh AO, Oca MC, Conger JR, McCoy A, Chang J, Zhang-Nunes S.	Cureus	2024	3 requests for finding an oculoplastic surgeon/a doctor who does eyelid lifts/an oculofacial plastic surgeon in each city among 20 most populous U.S. cities	ChatGPT/Microsoft Bing Balanced/Bard	Text	Oculoplastics & Orbit	Medical Query	accuracy/sex bias	No	No	English	No
54	Mihalache, A., Grad, J., Patil, N. S., Huang, R. S., Popovic, M. M., Mallipatna, A., ... & Muni, R. H. (2024). Google Gemini and Bard artificial intelligence chatbot performance in ophthalmology knowledge assessment. Eye, 38(13), 2530-2535.	Google Gemini and Bard artificial intelligence chatbot performance in ophthalmology knowledge assessment	Mihalache A, Grad J, Patil NS, Huang RS, Popovic MM, Mallipatna A, Kertes PJ, Muni RH.	Eye (Lond)	2024	150 text-based MCQs from EyeQuiz	Gemini/Bard	Text	Comprehensive Ophthalmology	Standardized Examination	accuracy/length/time/provision of explanations/regional performance differences	Uncertain	No	English	No
55	Ahmed, H. S., & Thrishulamurthy, C. J. (2025). Evaluating ChatGPT's efficacy and readability to common pediatric ophthalmology and strabismus-related questions. European Journal of Ophthalmology, 35(2), 466-473.	Evaluating ChatGPT's efficacy and readability to common pediatric ophthalmology and strabismus-related questions	Ahmed HS, Thrishulamurthy CJ.	Eur J Ophthalmol	2024	817 unique pediatric ophthalmology and strabismus-related questions divided into 12 domains	ChatGPT-3.5	Text	Pediatric Ophthalmology & Strabismus	Medical Query	quality/readability/reproducibility/length	Uncertain	No	English	No
56	Mohammadi, S. S., Khatri, A., Jain, T., Thng, Z. X., Yoo, W. S., Yavari, N., ... & Nguyen, Q. D. (2025). Evaluation of the appropriateness and readability of ChatGPT-4 responses to patient queries on uveitis. Ophthalmology science, 5(1), 100594.	Evaluation of the Appropriateness and Readability of ChatGPT-4 Responses to Patient Queries on Uveitis	Mohammadi SS, Khatri A, Jain T, Thng ZX, Yoo WS, Yavari N, Bazojoo V, Mobasserian A, Akhavanrezayat A, Tuong Than NT, Elaraby O, Ganbold B, El Feky D, Nguyen BT, Yasar C, Gupta A, Hung JH, Nguyen QD.	Ophthalmol Sci	2024	requests asked to generate standard and simplified responses to each of the 71 questions for patient education regarding uveitis	ChatGPT-4	Text	Uveitis & Ocular Inflammation	Medical Query	personal preference/accuracy/ comprehensiveness/readability	No	Yes	English	No
57	Tan, D. N. H., Tham, Y. C., Koh, V., Loon, S. C., Aquino, M. C., Lun, K., ... & Tan, M. (2024). Evaluating Chatbot responses to patient questions in the field of glaucoma. Frontiers in medicine, 11, 1359073.	Evaluating Chatbot responses to patient questions in the field of glaucoma	Tan DNH, Tham YC, Koh V, Loon SC, Aquino MC, Lun K, Cheng CY, Ngiam KY, Tan M.	Front Med (Lausanne)	2024	24 clinically relevant questions in the domain of glaucoma spanned four categories: pertaining to diagnosis, treatment, surgeries, and ocular emergencies	ChatGPT-3.5	Text	Glaucoma	Medical Query	accuracy/comprehensiveness/safety/self-correct ability	No	No	English	No
58	Mihalache, A., Huang, R. S., Patil, N. S., Popovic, M. M., Lee, W. W., Yan, P., ... & Muni, R. H. (2024). Chatbot and academy preferred practice pattern guidelines on retinal diseases. Ophthalmology Retina, 8(7), 723-725.	Chatbot and Academy Preferred Practice Pattern Guidelines on Retinal Diseases	Mihalache A, Huang RS, Patil NS, Popovic MM, Lee WW, Yan P, Cruz-Pimentel M, Muni RH.	Ophthalmol Retina	2024	23 questions on AMD and DR derived from the 2022 Academy PPP Guidelines on May 29, 2023	ChatGPT-3.5/ChatGPT-4	Text	Retina & Vitreous	Medical Query	accuracy/response grading/length/time/readability	No	No	English	No
59	[Ref 11] Wang, J., Shi, R., Le, Q., Shan, K., Chen, Z., Zhou, X., ... & Hong, J. (2025). Evaluating the effectiveness of large language models in patient education for conjunctivitis. British Journal of Ophthalmology, 109(2), 185-191.	Evaluating the effectiveness of large language models in patient education for conjunctivitis	Wang J, Shi R, Le Q, Shan K, Chen Z, Zhou X, He Y, Hong J.	Br J Ophthalmol	2024	22 frequently asked conjunctivitis questions	ChatGPT-4/Qwen/Baichuan2/PaLM2	Text	External Disease & Cornea	Ophthalmic Education	correctness/completeness/readability/helpfulness/safety/satisfaction/humanisation/professionalism	No	No	Chinese	Yes
60	Fowler, T., Pullen, S., & Birkett, L. (2024). Performance of ChatGPT and Bard on the official part 1 FRCOphth practice questions. British Journal of Ophthalmology, 108(10), 1379-1383.	Performance of ChatGPT and Bard on the official part 1 FRCOphth practice questions	Fowler T, Pullen S, Birkett L.	Br J Ophthalmol	2024	49 MCQs from the part 1 FRCOphth examination	ChatGPT-4/Bard	Text	Comprehensive Ophthalmology	Standardized Examination	accuracy	Uncertain	Yes	English	No
61	Potapenko, I., Boberg‐Ans, L. C., Stormly Hansen, M., Klefter, O. N., van Dijk, E. H., & Subhi, Y. (2023). Artificial intelligence‐based chatbot patient information on common retinal diseases using ChatGPT. Acta Ophthalmologica (1755375X), 101(7).	Artificial intelligence-based chatbot patient information on common retinal diseases using ChatGPT	Potapenko I, Boberg-Ans LC, Stormly Hansen M, Klefter ON, van Dijk EHC, Subhi Y.	Acta Ophthalmol	2023	20 commonly asked questions including disease summary, prevention, treatment options and prognosis about 5 common retinal diseases: AMD, DR, retinal vein occlusion, retinal artery occlusion and central serous chorioretinopathy	ChatGPT-3.5	Text	Retina & Vitreous	Medical Query	accuracy/reproducibility	No	No	English	No
62	Chen, J. S., Reddy, A. J., Al-Sharif, E., Shoji, M. K., Kalaw, F. G. P., Eslani, M., ... & Granet, D. B. (2025). Analysis of ChatGPT responses to ophthalmic cases: Can ChatGPT think like an ophthalmologist?. Ophthalmology Science, 5(1), 100600.	Analysis of ChatGPT Responses to Ophthalmic Cases: Can ChatGPT Think like an Ophthalmologist?	Chen JS, Reddy AJ, Al-Sharif E, Shoji MK, Kalaw FGP, Eslani M, Lang PZ, Arya M, Koretz ZA, Bolo KA, Arnett JJ, Roginiel AC, Do JL, Robbins SL, Camp AS, Scott NL, Rudell JC, Weinreb RN, Baxter SL, Granet DB.	Ophthalmol Sci	2024	17 requests for outputting discussions in the style of the ophthalmologist author of the Medical College of Wisconsin Ophthalmic Case Studies for 17 cases	ChatGPT-3.5	Text	Comprehensive Ophthalmology	Medical Text Generation	accuracy/generic responses/irrelevant information/hallucinated frequency/syntactic pattern	Yes	No	English	No
63	Carlà, M. M., Gambini, G., Baldascino, A., Boselli, F., Giannuzzi, F., Margollicci, F., & Rizzo, S. (2024). Large language models as assistance for glaucoma surgical cases: a ChatGPT vs. Google Gemini comparison. Graefe's Archive for Clinical and Experimental Ophthalmology, 262(9), 2945-2959.	Large language models as assistance for glaucoma surgical cases: a ChatGPT vs. Google Gemini comparison	Carlà MM, Gambini G, Baldascino A, Boselli F, Giannuzzi F, Margollicci F, Rizzo S.	Graefes Arch Clin Exp Ophthalmol	2024	questions about 60 medical records of surgical glaucoma regarding decisions on the type of surgery	ChatGPT-4/Gemini	Text	Glaucoma	Clinical Decision Making	quality/reproducibility	Yes	No	English	No
64	Shiraishi, M., Tomioka, Y., Miyakuni, A., Ishii, S., Hori, A., Park, H., ... & Okazaki, M. (2024). Performance of ChatGPT in answering clinical questions on the practical guideline of blepharoptosis. Aesthetic Plastic Surgery, 48(13), 2389-2398.	Performance of ChatGPT in Answering Clinical Questions on the Practical Guideline of Blepharoptosis	Shiraishi M, Tomioka Y, Miyakuni A, Ishii S, Hori A, Park H, Ohba J, Okazaki M.	Aesthetic Plast Surg	2024	11 clinical questions on the Guideline for the Management of Blepharoptosis published by the ASPS in 2022	ChatGPT-3.5	Text	Oculoplastics & Orbit	Medical Query	accuracy/word count/evidence quality/recommendation strength/reference match/Shannon entropy	No	No	English/Japanese	No
65	Rojas-Carabali, W., Sen, A., Agarwal, A., Tan, G., Cheung, C. Y., Rousselot, A., ... & Agrawal, R. (2024). Chatbots vs. human experts: evaluating diagnostic performance of chatbots in uveitis and the perspectives on AI adoption in ophthalmology. Ocular Immunology and Inflammation, 32(8), 1591-1598.	Chatbots Vs. Human Experts: Evaluating Diagnostic Performance of Chatbots in Uveitis and the Perspectives on AI Adoption in Ophthalmology	Rojas-Carabali W, Sen A, Agarwal A, Tan G, Cheung CY, Rousselot A, Agrawal R, Liu R, Cifuentes-González C, Elze T, Kempen JH, Sobrin L, Nguyen QD, de-la-Torre A, Lee B, Gupta V, Agrawal R.	Ocul Immunol Inflamm	2024	6 cases with uveitis	ChatGPT-3.5/ChatGPT-4.0/Glass 1.0	Text	Uveitis & Ocular Inflammation	Diagnosis Making	accuracy	Yes	Yes	English	No
66	Kayabaşı, M., Köksaldı, S., & Durmaz Engin, C. (2025). Evaluating the reliability of the responses of large language models to keratoconus-related questions. Clinical and Experimental Optometry, 108(7), 784-791.	Evaluating the reliability of the responses of large language models to keratoconus-related questions	Kayabaşı M, Köksaldı S, Durmaz Engin C.	Clin Exp Optom	2024	50 common patient questions regarding keratoconus	ChatGPT-4/Copilot/Gemini	Text	External Disease & Cornea	Medical Query	expert agreement/reliability/readability	No	No	English	No
67	AlRyalat, S. A., Musleh, A. M., & Kahook, M. Y. (2024). Evaluating the strengths and limitations of multimodal ChatGPT-4 in detecting glaucoma using fundus images. Frontiers in Ophthalmology, 4, 1387190.	Evaluating the strengths and limitations of multimodal ChatGPT-4 in detecting glaucoma using fundus images	AlRyalat SA, Musleh AM, Kahook MY.	Front Ophthalmol (Lausanne)	2024	400 images from publicly accessible Retinal Fundus Glaucoma Challenge dataset	ChatGPT-4V	Vision-Text	Glaucoma	Diagnosis Making	accuracy/sensitivity/specificity/precision /F1 score	No	No	English	No
68	Sakai, D., Maeda, T., Ozaki, A., Kanda, G. N., Kurimoto, Y., & Takahashi, M. (2023). Performance of ChatGPT in board examinations for specialists in the Japanese Ophthalmology Society. Cureus, 15(12).	Performance of ChatGPT in Board Examinations for Specialists in the Japanese Ophthalmology Society	Sakai D, Maeda T, Ozaki A, Kanda GN, Kurimoto Y, Takahashi M.	Cureus	2023	500 questions from board examinations for specialists in the Japanese Ophthalmology Society	ChatGPT-3.5/ChatGPT-4	Text	Comprehensive Ophthalmology	Standardized Examination	accuracy	Uncertain	Yes	Japanese	No
69	Shaheen, A., Afflitto, G. G., & Swaminathan, S. S. (2025). ChatGPT-assisted classification of postoperative bleeding following microinvasive glaucoma surgery using electronic health record data. Ophthalmology Science, 5(1), 100602.	ChatGPT-Assisted Classification of Postoperative Bleeding Following Microinvasive Glaucoma Surgery Using Electronic Health Record Data	Shaheen A, Afflitto GG, Swaminathan SS.	Ophthalmol Sci	2024	434 goniotomy eyes (368 patients) and 528 Schlemm's canal stent eyes (390 patients) from the Bascom Palmer Glaucoma Repository	ChatGPT-3.5	Text	Glaucoma	Disease Prediction	accuracy	Yes	Yes	English	No
70	Kerci, S. G., & Sahan, B. (2024). An analysis of ChatGPT4 to respond to glaucoma-related questions. Journal of Glaucoma, 33(7), 486-489.	An Analysis of ChatGPT4 to Respond to Glaucoma-Related Questions	Kerci SG, Sahan B.	J Glaucoma	2024	53 FAQs about glaucoma found on websites of ophthalmology associations and hospitals, 16 questions about Evidence-Based Recommendations in the European Glaucoma Society Terminology and Guidelines for Glaucoma, Fifth Edition	ChatGPT-4	Text	Glaucoma	Medical Query	correctness/reproducibility	No	No	English	No
71	Wu, G., Zhao, W., Wong, A., & Lee, D. A. (2024). Patients with floaters: answers from virtual assistants and large language models. Digital Health, 10, 20552076241229933.	Patients with floaters: Answers from virtual assistants and large language models	Wu G, Zhao W, Wong A, Lee DA.	Digit Health	2024	4 questions about floaters	ChatGPT-3.5/Bard/Google Assistant/Alexa	Text	Retina & Vitreous	Medical Query	readability/keywords existance	No	No	English	No
72	Cohen, S. A., Brant, A., Fisher, A. C., Pershing, S., Do, D., & Pan, C. (2024, August). Dr. Google vs. Dr. ChatGPT: exploring the use of artificial intelligence in ophthalmology by comparing the accuracy, safety, and readability of responses to frequently asked patient questions regarding cataracts and cataract surgery. In Seminars in ophthalmology (Vol. 39, No. 6, pp. 472-479). Taylor & Francis.	Dr. Google vs. Dr. ChatGPT: Exploring the Use of Artificial Intelligence in Ophthalmology by Comparing the Accuracy, Safety, and Readability of Responses to Frequently Asked Patient Questions Regarding Cataracts and Cataract Surgery	Cohen SA, Brant A, Fisher AC, Pershing S, Do D, Pan C.	Semin Ophthalmol	2024	top 20 questions related to cataracts and cataract surgery recorded from Google	ChatGPT-3.5	Text	Lens & Cataract	Medical Query	accuracy/safety/readability	No	No	English	No
73	Panthier, C., & Gatinel, D. (2023). Success of ChatGPT, an AI language model, in taking the French language version of the European Board of Ophthalmology examination: a novel approach to medical knowledge assessment. Journal Français d'Ophtalmologie, 46(7), 706-711.	Success of ChatGPT, an AI language model, in taking the French language version of the European Board of Ophthalmology examination: A novel approach to medical knowledge assessment	Panthier C, Gatinel D.	J Fr Ophtalmol	2023	6785 questions from French language version of the European Board of Ophthalmology examination	ChatGPT-4	Text	Comprehensive Ophthalmology	Standardized Examination	accuracy/time	Uncertain	No	French	No
74	Marshall, R., Xu, H., Dalvin, L. A., Mishra, K., Edalat, C., Kirupaharan, N., ... & Berkenstock, M. (2022). Accuracy and Completeness of Large Language Models About Antibody–Drug Conjugates and Associated Ocular Adverse Effects. Cornea, 10-1097.	Accuracy and Completeness of Large Language Models About Antibody-Drug Conjugates and Associated Ocular Adverse Effects	Marshall R, Xu H, Dalvin LA, Mishra K, Edalat C, Kirupaharan N, Francis JH, Berkenstock M.	Cornea	2024	22 questions about antibody-drug conjugates, tisotumab vedotin, and mirvetuximab soravtansine	ChatGPT-4.0/Bard/LLaMA-2	Text	Ophthalmic pharmacology	Medical Query	accuracy/completeness	No	No	English	No
75	Sensoy, E., & Citirik, M. (2023). Assessing the Competence of Artificial Intelligence Programs in Pediatric Ophthalmology and Strabismus and Comparing their Relative Advantages. Romanian Journal of Ophthalmology, 67(4), 394.	Assessing the Competence of Artificial Intelligence Programs in Pediatric Ophthalmology and Strabismus and Comparing their Relative Advantages	Sensoy E, Citirik M.	Rom J Ophthalmol	2023	44 questions testing the knowledge levels of pediatric ophthalmology and strabismus	ChatGPT-3.5/Bard/Bing Chat	Text	Pediatric Ophthalmology & Strabismus	Standardized Examination	accuracy	Uncertain	No	English	No
76	Moshirfar, M., Altaf, A. W., Stoakes, I. M., Tuttle, J. J., Hoopes, P. C., & Hoopes Sr, P. (2023). Artificial intelligence in ophthalmology: a comparative analysis of GPT-3.5, GPT-4, and human expertise in answering StatPearls questions. Cureus, 15(6).	Artificial Intelligence in Ophthalmology: A Comparative Analysis of GPT-3.5, GPT-4, and Human Expertise in Answering StatPearls Questions	Moshirfar M, Altaf AW, Stoakes IM, Tuttle JJ, Hoopes PC.	Cureus	2023	467 ophthalmology questions from the StatPearls question bank	ChatGPT-3.5/ChatGPT-4	Text	Comprehensive Ophthalmology	Standardized Examination	accuracy	Uncertain	Yes	English	No
77	Tao, B. K., Handzic, A., Hua, N. J., Vosoughi, A. R., Margolin, E. A., & Micieli, J. A. (2024). Utility of ChatGPT for automated creation of patient education handouts: an application in neuro-ophthalmology. Journal of Neuro-Ophthalmology, 44(1), 119-124.	Utility of ChatGPT for Automated Creation of Patient Education Handouts: An Application in Neuro-Ophthalmology	Tao BK, Handzic A, Hua NJ, Vosoughi AR, Margolin EA, Micieli JA.	J Neuroophthalmol	2024	51 requests for generating 51 patient education handouts across 17 conditions	ChatGPT-3.5	Text	Neuro-Ophthalmology	Ophthalmic Education	accuracy/bias/currency/tone/readability	No	No	English	No
78	Alqudah, A. A., Aleshawi, A. J., Baker, M., Alnajjar, Z., Ayasrah, I., Ta’ani, Y., ... & Aljawarneh, S. A. (2024). Evaluating accuracy and reproducibility of ChatGPT responses to patient-based questions in Ophthalmology: An observational study. Medicine, 103(32), e39120.	Evaluating accuracy and reproducibility of ChatGPT responses to patient-based questions in Ophthalmology: An observational study	Alqudah AA, Aleshawi AJ, Baker M, Alnajjar Z, Ayasrah I, Ta'ani Y, Al Salkhadi M, Aljawarneh S.	Medicine (Baltimore)	2024	117 questions from the "Ask an ophthalmologist" page of the AAO which were reviewed and refined by two ophthalmologists	ChatGPT-3.5	Text	Comprehensive Ophthalmology	Medical Query	accuracy/reproducibility	Uncertain	No	English	No
79	Sudharshan, R., Shen, A., Gupta, S., & Zhang-Nunes, S. (2024). Assessing the utility of ChatGPT in simplifying text complexity of patient educational materials. Cureus, 16(3).	Assessing the Utility of ChatGPT in Simplifying Text Complexity of Patient Educational Materials	Sudharshan R, Shen A, Gupta S, Zhang-Nunes S.	Cureus	2024	requests for simplifying 15 articles chosen from AAO in both English and Spanish	ChatGPT-3.5	Text	Comprehensive Ophthalmology	Ophthalmic Education	readability	No	Yes	English/Spanish	No
80	[Ref 48] Milad, D., Antaki, F., Milad, J., Farah, A., Khairy, T., Mikhail, D., ... & Duval, R. (2024). Assessing the medical reasoning skills of GPT-4 in complex ophthalmology cases. British Journal of Ophthalmology, 108(10), 1398-1405.	Assessing the medical reasoning skills of GPT-4 in complex ophthalmology cases	Milad D, Antaki F, Milad J, Farah A, Khairy T, Mikhail D, Giguère CÉ, Touma S, Bernstein A, Szigiato AA, Nayman T, Mullie GA, Duval R.	Br J Ophthalmol	2024	422 questions from Journal of the American Medical Association Ophthalmology Clinical Challenges	ChatGPT-4	Text	Comprehensive Ophthalmology	Diagnosis Making/Clinical Decision Making	accuracy	Yes	Yes	English	No
81	Singh, S., & Watson, S. (2023). ChatGPT as a tool for conducting literature review for dry eye disease. Clinical & experimental ophthalmology, 51(7).	ChatGPT as a tool for conducting literature review for dry eye disease	Singh S, Watson S.	Clin Exp Ophthalmol	2023	1 reques for listing top ten seminal articles on dry eye disease with DOI	ChatGPT-3.5	Text	External Disease & Cornea	Research Assisting	citation precision	No	No	English	No
82	Su, Z., Jin, K., Wu, H., Luo, Z., Grzybowski, A., & Ye, J. (2025). Assessment of large language models in cataract care information provision: a quantitative comparison. Ophthalmology and Therapy, 14(1), 103-116.	Assessment of Large Language Models in Cataract Care Information Provision: A Quantitative Comparison	Su Z, Jin K, Wu H, Luo Z, Grzybowski A, Ye J.	Ophthalmol Ther	2024	46 commonly inquired questions related to cataract care in 7 domains: etiology, epidemiology, diagnosis, treatment, prevention, prognosis, and others	ChatGPT-4o/ChatGPT-3.5/Bing Chat/Bard/LLaMA2-7b/Wenxin Yiyan-3.5	Text	Lens & Cataract	Medical Query	accuracy/comprehensiveness	No	No	English	No
83	Botross, M., Mohammadi, S. O., Montgomery, K., Crawford, C., & Montgomery, K. E. (2024). Performance of Google’s artificial intelligence chatbot “bard”(now “Gemini”) on ophthalmology board exam practice questions. Cureus, 16(3).	Performance of Google's Artificial Intelligence Chatbot "Bard" (Now "Gemini") on Ophthalmology Board Exam Practice Questions	Botross M, Mohammadi SO, Montgomery K, Crawford C.	Cureus	2024	250 MCQs from the "BoardVitals" ophthalmology exam question bank	Bard	Vision-Text	Comprehensive Ophthalmology	Standardized Examination	accuracy	Uncertain	No	English	No
84	Thirunavukarasu, A. J., Mahmood, S., Malem, A., Foster, W. P., Sanghera, R., Hassan, R., ... & Ting, D. S. J. (2024). Large language models approach expert-level clinical knowledge and reasoning in ophthalmology: A head-to-head cross-sectional study. PLOS digital health, 3(4), e0000341.	Large language models approach expert-level clinical knowledge and reasoning in ophthalmology: A head-to-head cross-sectional study	Thirunavukarasu AJ, Mahmood S, Malem A, Foster WP, Sanghera R, Hassan R, Zhou S, Wong SW, Wong YL, Chong YJ, Shakeel A, Chang YH, Tan BKJ, Jain N, Tan TF, Rauz S, Ting DSW, Ting DSJ.	PLOS Digit Health	2024	347 ophthalmology questions from FRCOphth Part 2 examinations	ChatGPT-3.5/ChatGPT-4/LLaMA/PaLM2	Text	Comprehensive Ophthalmology	Standardized Examination	accuracy/relevance/overall preference	Uncertain	Yes	English	No
85	Raimondi, R., Tzoumas, N., Salisbury, T., Di Simplicio, S., & Romano, M. R. (2023). Comparative analysis of large language models in the Royal College of Ophthalmologists fellowship exams. Eye, 37(17), 3530-3533.	Comparative analysis of large language models in the Royal College of Ophthalmologists fellowship exams	Raimondi R, Tzoumas N, Salisbury T, Di Simplicio S, Romano MR; North East Trainee Research in Ophthalmology Network (NETRiON).	Eye (Lond)	2023	91 MCQs from the Royal College of Ophthalmologists website, covering both the Part 1 and Part 2 examinations	ChatGPT-3.5/ChatGPT-4/Bard/Bing Chat	Text	Comprehensive Ophthalmology	Standardized Examination	accuracy	Uncertain	No	English	No
86	Shukla, R., Mishra, A. K., Banerjee, N., Verma, A., SHUKLA, R., MISHRA, A. K., & VERMA, A. (2024). The comparison of ChatGPT 3.5, Microsoft Bing, and Google Gemini for diagnosing cases of neuro-ophthalmology. Cureus, 16(4).	The Comparison of ChatGPT 3.5, Microsoft Bing, and Google Gemini for Diagnosing Cases of Neuro-Ophthalmology	Shukla R, Mishra AK, Banerjee N, Verma A.	Cureus	2024	10 randomly chosen neuro-ophthalmological cases from publicly accessible database	ChatGPT-3.5/Bing Chat/Gemini	Text	Neuro-Ophthalmology	Diagnosis Making	accuracy/suitability	Yes	No	English	No
87	Biswas, S., Logan, N. S., Davies, L. N., Sheppard, A. L., & Wolffsohn, J. S. (2023). Assessing the utility of ChatGPT as an artificial intelligence‐based large language model for information to answer questions on myopia. Ophthalmic and Physiological Optics, 43(6), 1562-1570.	Assessing the utility of ChatGPT as an artificial intelligence-based large language model for information to answer questions on myopia	Biswas S, Logan NS, Davies LN, Sheppard AL, Wolffsohn JS.	Ophthalmic Physiol Opt	2023	11 questions about myopia (9 categories of general summary, cause, symptom, onset, prevention, complication, natural history, treatment and prognosis)	ChatGPT-3.5	Text	Clinical Optics & Vision Rehabilitation	Medical Query	accuracy/quality/reproducibility	No	No	English	No
88	Wu, G., Lee, D. A., Zhao, W., Wong, A., Jhangiani, R., & Kurniawan, S. (2024). ChatGPT and Google Assistant as a source of patient education for patients with amblyopia: Content analysis. Journal of Medical Internet Research, 26, e52401.	ChatGPT and Google Assistant as a Source of Patient Education for Patients With Amblyopia: Content Analysis	Wu G, Lee DA, Zhao W, Wong A, Jhangiani R, Kurniawan S.	J Med Internet Res	2024	4 questions about amblyopia taken from the AAPOS website	ChatGPT-3.5/Google Assistant	Text	Pediatric Ophthalmology & Strabismus	Ophthalmic Education	adherence to the guidelines/readability	No	Yes	English	No
89	Tao, B. K. L., Hua, N., Milkovich, J., & Micieli, J. A. (2024). ChatGPT-3.5 and Bing Chat in ophthalmology: an updated evaluation of performance, readability, and informative sources. Eye, 38(10), 1897-1902.	ChatGPT-3.5 and Bing Chat in ophthalmology: an updated evaluation of performance, readability, and informative sources	Tao BK, Hua N, Milkovich J, Micieli JA.	Eye (Lond)	2024	913 questions derived from the Academy's BCSC collection	ChatGPT-3.5/Bing Chat	Text	Comprehensive Ophthalmology	Standardized Examination	accuracy/resources referenced/readability	Uncertain	No	English	No
90	Wang, Y., Liang, L., Li, R., Wang, Y., & Hao, C. (2024). Comparison of the performance of ChatGPT, Claude and bard in support of myopia prevention and control. Journal of Multidisciplinary Healthcare, 3917-3929.	Comparison of the Performance of ChatGPT, Claude and Bard in Support of Myopia Prevention and Control	Wang Y, Liang L, Li R, Wang Y, Hao C.	J Multidiscip Healthc	2024	19 public health questions about myopia (including three topics of policy, basics and measures)	ChatGPT-4/Claude2/Bard	Text	Clinical Optics & Vision Rehabilitation	Medical Query	comprehensiveness/accuracy/relevance	No	No	English	No
91	Ming, S., Yao, X., Guo, X., Guo, Q., Xie, K., Chen, D., & Lei, B. (2024). Performance of ChatGPT in ophthalmic registration and clinical diagnosis: cross-sectional study. Journal of Medical Internet Research, 26, e60226.	Performance of ChatGPT in Ophthalmic Registration and Clinical Diagnosis: Cross-Sectional Study	Ming S, Yao X, Guo X, Guo Q, Xie K, Chen D, Lei B.	J Med Internet Res	2024	208 clinical profiles from 12 ophthalmic subspecialties	ChatGPT-3.5/ChatGPT-4	Text	Comprehensive Ophthalmology	Diagnosis Making	accuracy	Yes	Yes	Chinese	No
92	Barclay, K. S., You, J. Y., Coleman, M. J., Mathews, P. M., Ray, V. L., Riaz, K. M., ... & Eghrari, A. O. (2024). Quality and agreement with scientific consensus of ChatGPT information regarding corneal transplantation and Fuchs dystrophy. Cornea, 43(6), 746-750.	Quality and Agreement With Scientific Consensus of ChatGPT Information Regarding Corneal Transplantation and Fuchs Dystrophy	Barclay KS, You JY, Coleman MJ, Mathews PM, Ray VL, Riaz KM, De Rojas JO, Wang AS, Watson SH, Koo EH, Eghrari AO.	Cornea	2024	10 commonly asked questions related to endothelial keratoplasty and Fuchs dystrophy	ChatGPT-3.5/ChatGPT-4	Text	External Disease & Cornea	Medical Query	quality/safety/accuracy/bias of information	No	No	English	No
93	Kianian, R., Sun, D., & Giaconi, J. (2024). Can ChatGPT aid clinicians in educating patients on the surgical management of glaucoma?. Journal of Glaucoma, 33(2), 94-100.	Can ChatGPT Aid Clinicians in Educating Patients on the Surgical Management of Glaucoma?	Kianian R, Sun D, Giaconi J.	J Glaucoma	2024	7 independent requests for creating patient handouts on glaucoma surgery, and requests for assessing the quality of articles with DISCERN	ChatGPT-3.5	Text	Glaucoma	Ophthalmic Education	readability/ability to analyze quality	No	Yes	English	No
94	Ichhpujani, P., Parmar, U. P. S., & Kumar, S. (2024). Appropriateness and readability of Google Bard and ChatGPT-3.5 generated responses for surgical treatment of glaucoma. Romanian Journal of Ophthalmology, 68(3), 243.	Appropriateness and readability of Google Bard and ChatGPT-3.5 generated responses for surgical treatment of glaucoma	Ichhpujani P, Parmar UPS, Kumar S.	Rom J Ophthalmol	2024	25 common questions related to the surgical management of glaucoma	ChatGPT-3.5/Bard	Text	Glaucoma	Medical Query	appropriateness/readability	No	No	English	No
95	Balci, A. S., Yazar, Z., Ozturk, B. T., & Altan, C. (2024). Performance of Chatgpt in ophthalmology exam; human versus AI. International Ophthalmology, 44(1), 413.	Performance of Chatgpt in ophthalmology exam; human versus AI	Balci AS, Yazar Z, Ozturk BT, Altan C.	Int Ophthalmol	2024	69 questions across nine sections and three difficulty levels from the 'Resident Training Development Exam'	ChatGPT-3.5	Text	Comprehensive Ophthalmology	Standardized Examination	accuracy/readability	Uncertain	Yes	English	No
96	Subramanian, B., Rajalakshmi, R., Sivaprasad, S., Rao, C., & Raman, R. (2024). Assessing the appropriateness and completeness of ChatGPT-4’s AI-generated responses for queries related to diabetic retinopathy. Indian Journal of Ophthalmology, 72(Suppl 4), S684-S687.	Assessing the appropriateness and completeness of ChatGPT-4's AI-generated responses for queries related to diabetic retinopathy	Subramanian B, Rajalakshmi R, Sivaprasad S, Rao C, Raman R.	Indian J Ophthalmol	2024	20 questions framed from the patient's perspective addressing DR-related queries, such as the definition of disease, symptoms, prevention methods, treatment options, diagnostic methods, visual impact, and complications	ChatGPT-4	Text	Retina & Vitreous	Medical Query	appropriateness/completeness	No	No	English	No
97	Edalat, C., Kirupaharan, N., Dalvin, L. A., Mishra, K., Marshall, R., Xu, H., ... & Berkenstock, M. (2022). Evaluating large Language models on their accuracy and completeness: immune checkpoint inhibitors and their ocular toxicities. Retina, 10-1097.	Evaluating Large Language Models on their Accuracy and Completeness: Immune Checkpoint Inhibitors and their Ocular Toxicities	Edalat C, Kirupaharan N, Dalvin LA, Mishra K, Marshall R, Xu H, Francis JH, Berkenstock M.	Retina	2024	8 questions about the general definition of checkpoint inhibitors, their mechanism of action, ocular toxicities, and toxicity management	ChatGPT-4/Bard/LLaMA	Text	Ophthalmic pharmacology	Medical Query	accuracy/completeness	No	No	English	No
98	Patil, N. S., Huang, R., Mihalache, A., Kisilevsky, E., Kwok, J., Popovic, M. M., ... & Muni, R. H. (2024). The ability of artificial intelligence chatbots Chatgpt and google bard to accurately convey preoperative information for patients undergoing ophthalmic surgeries. Retina, 44(6), 950-953.	THE ABILITY OF ARTIFICIAL INTELLIGENCE CHATBOTS ChatGPT AND GOOGLE BARD TO ACCURATELY CONVEY PREOPERATIVE INFORMATION FOR PATIENTS UNDERGOING OPHTHALMIC SURGERIES	Patil NS, Huang R, Mihalache A, Kisilevsky E, Kwok J, Popovic MM, Nassrallah G, Chan C, Mallipatna A, Kertes PJ, Muni RH.	Retina	2024	30 questions pertaining to the description, potential risks, benefits, alternatives, and implications of not proceeding with various surgeries in different subspecialties of ophthalmology	ChatGPT-4/Bard	Text	Comprehensive Ophthalmology	Medical Query	accuracy/length/time	No	No	English	No
99	Hu, X., Ran, A. R., Nguyen, T. X., Szeto, S., Yam, J. C., Chan, C. K., & Cheung, C. Y. (2023). What can GPT-4 do for diagnosing rare eye diseases? A pilot study. Ophthalmology and Therapy, 12(6), 3395-3402.	What can GPT-4 do for Diagnosing Rare Eye Diseases? A Pilot Study	Hu X, Ran AR, Nguyen TX, Szeto S, Yam JC, Chan CKM, Cheung CY.	Ophthalmol Ther	2023	30 requests for diagnosing 10 treatable rare ophthalmic disease cases from the publicly available EyeRounds service	ChatGPT-4	Text	Comprehensive Ophthalmology	Diagnosis Making	accuracy/suitability	Yes	No	English	No
100	Sensoy, E., & Citirik, M. (2023). A comparative study on the knowledge levels of artificial intelligence programs in diagnosing ophthalmic pathologies and intraocular tumors evaluated their superiority and potential utility. International Ophthalmology, 43(12), 4905-4909.	A comparative study on the knowledge levels of artificial intelligence programs in diagnosing ophthalmic pathologies and intraocular tumors evaluated their superiority and potential utility	Sensoy E, Citirik M.	Int Ophthalmol	2023	36 questions were obtained from the AAO 2022-2023 BCSC Ophthalmic Pathology and Intraocular Tumor study questions section	ChatGPT-3.5/Bing Chat/Bard	Text	Ocular Pathology & Oncology	Standardized Examination	accuracy	Uncertain	No	English	No
101	Jung, H., Oh, J., Stephenson, K. A., Joe, A. W., & Mammo, Z. N. (2025). Prompt engineering with ChatGPT3. 5 and GPT4 to improve patient education on retinal diseases. Canadian Journal of Ophthalmology, 60(3), e375-e381.	Prompt engineering with ChatGPT3.5 and GPT4 to improve patient education on retinal diseases	Jung H, Oh J, Stephenson KAJ, Joe AW, Mammo ZN.	Can J Ophthalmol	2024	20 common patient questions regarding 5 retinal conditions	ChatGPT-3.5/ChatGPT-4	Text	Retina & Vitreous	Ophthalmic Education	accuracy/comprehensiveness/readability	No	No	English	No
102	Nanji, K., Caberry, W. Y., Wong, T. Y., Sivaprasad, S., Steel, D. H., Wykoff, C. C., & Chaudhary, V. (2024). Evaluation of postoperative ophthalmology patient instructions from ChatGPT and Google Search. Canadian Journal of Ophthalmology, 59(1), e69-e71.	Evaluation of postoperative ophthalmology patient instructions from ChatGPT and Google Search	Nanji K, Yu CW, Wong TY, Sivaprasad S, Steel DH, Wykoff CC, Chaudhary V.	Can J Ophthalmol	2024	7 requests for providing postoperative instructions for patients after 7 common ophthalmic procedures	ChatGPT-3.5	Text	Comprehensive Ophthalmology	Medical Query	understandability/actionability/frequency with which instructions mentioned procedure-specific items	No	Yes	English	No
103	Wu, J. H., Nishida, T., Moghimi, S., & Weinreb, R. N. (2024). Performance of ChatGPT on responding to common online questions regarding key information gaps in glaucoma. Journal of Glaucoma, 33(7), e54-e56.	Performance of ChatGPT on Responding to Common Online Questions Regarding Key Information Gaps in Glaucoma	Wu JH, Nishida T, Moghimi S, Weinreb RN.	J Glaucoma	2024	33 FAQs by internet users related to the following key information gaps in glaucoma care	ChatGPT-4	Text	Glaucoma	Medical Query	accuracy/reproducibility	No	No	English	No
104	Knebel, D., Priglinger, S., Scherer, N., Klaas, J., Siedlecki, J., & Schworm, B. (2024). Assessment of ChatGPT in the prehospital management of ophthalmological emergencies–an analysis of 10 fictional case vignettes. Klinische Monatsblätter für Augenheilkunde, 241(05), 675-681.	Assessment of ChatGPT in the Prehospital Management of Ophthalmological Emergencies - An Analysis of 10 Fictional Case Vignettes	Knebel D, Priglinger S, Scherer N, Klaas J, Siedlecki J, Schworm B.	Klin Monbl Augenheilkd	2024	requests for 10 short, fictional case vignettes describing different acute ophthalmological symptoms	ChatGPT-3.5	Text	Comprehensive Ophthalmology	Patient Triaging	triage accuracy/appropriateness of recommended prehospital measures/potential to inflict harm/reproducibility	No	No	English	No
105	Reyhan, A. H., Mutaf, Ç., Uzun, İ., & Yüksekyayla, F. (2024). A performance evaluation of large language models in keratoconus: A comparative study of ChatGPT-3.5, ChatGPT-4.0, Gemini, Copilot, Chatsonic, and Perplexity. Journal of Clinical Medicine, 13(21), 6512.	A Performance Evaluation of Large Language Models in Keratoconus: A Comparative Study of ChatGPT-3.5, ChatGPT-4.0, Gemini, Copilot, Chatsonic, and Perplexity	Reyhan AH, Mutaf Ç, Uzun İ, Yüksekyayla F.	J Clin Med	2024	20 most FAQs concerning keratoconus	ChatGPT-3.5/ChatGPT-4.0/Gemini/Copilot/Chatsonic/Perplexity	Text	External Disease & Cornea	Medical Query	reliability/quality/readability/accountability/length	No	No	English	No
106	Yılmaz, İ. E., Berhuni, M., Özcan, Z. Ö., & Doğan, L. (2024). Chatbots talk Strabismus: Can AI become the new patient Educator?. International Journal of Medical Informatics, 191, 105592.	Chatbots talk Strabismus: Can AI become the new patient Educator?	Edhem Yılmaz İ, Berhuni M, Özer Özcan Z, Doğan L.	Int J Med Inform	2024	22 real patient questions about strabismus obtained from the AAPOS website	ChatGPT-3.5/Bard/Copilot	Text	Pediatric Ophthalmology & Strabismus	Ophthalmic Education	accuracy/understandability/actionability/readability/sentiment	No	Yes	English	No
107	Muntean, G. A., Marginean, A., Groza, A., Damian, I., Roman, S. A., Hapca, M. C., ... & Nicoară, S. D. (2024). A Qualitative Evaluation of ChatGPT4 and PaLM2’s Response to Patient’s Questions Regarding Age-Related Macular Degeneration. Diagnostics, 14(14), 1468.	A Qualitative Evaluation of ChatGPT4 and PaLM2's Response to Patient's Questions Regarding Age-Related Macular Degeneration	Muntean GA, Marginean A, Groza A, Damian I, Roman SA, Hapca MC, Sere AM, Mănoiu RM, Muntean MV, Nicoară SD.	Diagnostics (Basel)	2024	143 FAQs about AMD	ChatGPT-4/PaLM2	Text	Retina & Vitreous	Medical Query	reflects clinical and scientific consensus/likelihood of possible harm/evidence of correct reasoning/evidence of correct comprehension/evidence of correct retrieval/missing content	Uncertain	Yes	English	No
108	Azzopardi, M., Ng, B., Logeswaran, A., Loizou, C., Cheong, R. C. T., Gireesh, P., ... & Chong, Y. J. (2024). Artificial intelligence chatbots as sources of patient education material for cataract surgery: ChatGPT-4 versus Google Bard. BMJ Open Ophthalmology, 9(1).	Artificial intelligence chatbots as sources of patient education material for cataract surgery: ChatGPT-4 versus Google Bard	Azzopardi M, Ng B, Logeswaran A, Loizou C, Cheong RCT, Gireesh P, Ting DSJ, Chong YJ.	BMJ Open Ophthalmol	2024	59 FAQs on cataract surgery in English from 5 trustworthy online patient information resources	ChatGPT-4/Bard	Text	Lens & Cataract	Ophthalmic Education	readability/understandability/actionability/harmful information	No	No	English	No
109	Shiraishi, M., Tanigawa, K., Tomioka, Y., Miyakuni, A., Moriwaki, Y., Yang, R., ... & Okazaki, M. (2024). Blepharoptosis consultation with artificial intelligence: aesthetic surgery advice and counseling from chat generative pre-trained transformer (ChatGPT). Aesthetic Plastic Surgery, 48(11), 2057-2063.	Blepharoptosis Consultation with Artificial Intelligence: Aesthetic Surgery Advice and Counseling from Chat Generative Pre-Trained Transformer (ChatGPT)	Shiraishi M, Tanigawa K, Tomioka Y, Miyakuni A, Moriwaki Y, Yang R, Oba J, Okazaki M.	Aesthetic Plast Surg	2024	9 questions derived from a blepharoplasty checklist provided by the ASPS	ChatGPT-3.5	Text	Oculoplastics & Orbit	Medical Query	accuracy/informativeness/accessibility	No	No	English	No
110	Assayag, E., Zadok, D., Berkovitz, L., & Weill, Y. (2024). Exploring the Accuracy and Readability of ChatGPT in Providing Information to Patients With Keratoconus. Journal of Pediatric Ophthalmology & Strabismus, 61(5), e43-e46.	Exploring the Accuracy and Readability of ChatGPT in Providing Information to Patients With Keratoconus	Assayag E, Zadok D, Berkovitz L, Weill Y.	J Pediatr Ophthalmol Strabismus	2024	25 FAQs about keratoconus	ChatGPT-3.5	Text	External Disease & Cornea	Medical Query	accuracy/readability/reproducibility	No	No	English	No
111	Choudhary, A., Gopalakrishnan, N., Joshi, A., Balakrishnan, D., Chhablani, J., Yadav, N. K., ... & Venkatesh, R. (2024). Recommendations for diabetic macular edema management by retina specialists and large language model-based artificial intelligence platforms. International Journal of Retina and Vitreous, 10(1), 22.	Recommendations for diabetic macular edema management by retina specialists and large language model-based artificial intelligence platforms	Choudhary A, Gopalakrishnan N, Joshi A, Balakrishnan D, Chhablani J, Yadav NK, Reddy NG, Rani PK, Gandhi P, Shetty R, Roy R, Bavaskar S, Prabhu V, Venkatesh R.	Int J Retina Vitreous	2024	requests for best recommended treatment option based on the most recent available guidelines for 25 hypothetical clinical patients with DME	ChatGPT-3.5/ChatGPT-4/Bing Chat	Text	Retina & Vitreous	Clinical Decision Making	agreement with clinicians	No	Yes	English	No
112	Momenaei, B., Wakabayashi, T., Shahlaee, A., Durrani, A. F., Pandit, S. A., Wang, K., ... & Kuriyan, A. E. (2024). Assessing ChatGPT-3.5 versus ChatGPT-4 performance in surgical treatment of retinal diseases: a comparative study. Ophthalmic Surgery, Lasers and Imaging Retina, 55(8), 481-482.	Assessing ChatGPT-3.5 Versus ChatGPT-4 Performance in Surgical Treatment of Retinal Diseases: A Comparative Study	Momenaei B, Wakabayashi T, Shahlaee A, Durrani AF, Pandit SA, Wang K, Mansour HA, Abishek RM, Xu D, Sridhar J, Yonekawa Y, Kuriyan AE.	Ophthalmic Surg Lasers Imaging Retina	2024	88 typical inquiries covering diverse aspects, such as definition, visual implications, diagnostic approaches, management, postoperative details, complications associated with RD (39 questions); MH (25 questions); and ERM (24 questions)	ChatGPT-3.5/ChatGPT-4	Text	Retina & Vitreous	Medical Query	appropriateness/readability/reproducibility	No	No	English	No
113	Gill, G. S., Tsai, J., Moxam, J., Sanghvi, H. A., & Gupta, S. (2024). Comparison of gemini advanced and ChatGPT 4.0’s performances on the ophthalmology resident ophthalmic knowledge assessment program (OKAP) examination review question banks. Cureus, 16(9).	Comparison of Gemini Advanced and ChatGPT 4.0's Performances on the Ophthalmology Resident Ophthalmic Knowledge Assessment Program (OKAP) Examination Review Question Banks	Gill GS, Tsai J, Moxam J, Sanghvi HA, Gupta S.	Cureus	2024	260 ophthalmology-specific questions with 48 image questions and 211 text-only questions from the OphthoQuestions question bank	ChatGPT-4/Gemini Advanced	Vision-Text	Comprehensive Ophthalmology	Standardized Examination	accuracy	Uncertain	No	English	No
114	Taloni, A., Borselli, M., Scarsi, V., Rossi, C., Coco, G., Scorcia, V., & Giannaccare, G. (2023). Comparative performance of humans versus GPT-4.0 and GPT-3.5 in the self-assessment program of American Academy of Ophthalmology. Scientific Reports, 13(1), 18562.	Comparative performance of humans versus GPT-4.0 and GPT-3.5 in the self-assessment program of American Academy of Ophthalmology	Taloni A, Borselli M, Scarsi V, Rossi C, Coco G, Scorcia V, Giannaccare G.	Sci Rep	2023	1023 MCQs from the AAO BCSC self-assessment program	ChatGPT-3.5/ChatGPT-4	Text	Comprehensive Ophthalmology	Standardized Examination	accuracy/length	Uncertain	Yes	English	No
115	Al-Sharif, E. M., Penteado, R. C., El Jalbout, N. D., Topilow, N. J., Shoji, M. K., Kikkawa, D. O., ... & Korn, B. S. (2024). Evaluating the accuracy of ChatGPT and Google BARD in fielding oculoplastic patient queries: a comparative study on artificial versus human intelligence. Ophthalmic Plastic & Reconstructive Surgery, 40(3), 303-311.	Evaluating the Accuracy of ChatGPT and Google BARD in Fielding Oculoplastic Patient Queries: A Comparative Study on Artificial versus Human Intelligence	Al-Sharif EM, Penteado RC, Dib El Jalbout N, Topilow NJ, Shoji MK, Kikkawa DO, Liu CY, Korn BS.	Ophthalmic Plast Reconstr Surg	2024	112 patient questions directed toward oculoplastic surgeons	ChatGPT-3.5/Bard	Text	Oculoplastics & Orbit	Medical Query	correctness/comprehensiveness/empathy level/length/readability	No	No	English	No
116	Wang, H., Masselos, K., Tong, J., Connor, H. R., Scully, J., Zhang, S., ... & Phu, J. (2025). ChatGPT for addressing patient-centered frequently asked questions in glaucoma clinical practice. Ophthalmology Glaucoma, 8(2), 157-166.	ChatGPT for addressing patient-centred frequently asked questions in glaucoma clinical practice	Wang H, Masselos K, Tong J, Connor HRM, Scully J, Zhang S, Rafla D, Posarelli M, Tan JCK, Agar A, Kalloniatis M, Phu J.	Ophthalmol Glaucoma	2024	40 patient-centric glaucoma questions from authoritative professional society, hospital and advocacy websites	ChatGPT-3.5	Text	Glaucoma	Medical Query	coherency/factuality/comprehensiveness/safety	No	No	English	No
117	García-Porta, N., Vaughan, M., Rendo-González, S., Gómez-Varela, A. I., O'Donnell, A., de-Moura, J., ... & Ortega-Hortas, M. (2024). Are artificial intelligence chatbots a reliable source of information about contact lenses?. Contact Lens and Anterior Eye, 47(2), 102130.	Are artificial intelligence chatbots a reliable source of information about contact lenses?	García-Porta N, Vaughan M, Rendo-González S, Gómez-Varela AI, O'Donnell A, de-Moura J, Novo-Bujan J, Ortega-Hortas M.	Cont Lens Anterior Eye	2024	10 general questions about contact lens	ChatGPT-3.5/Perplexity/Open Assistant	Text	Clinical Optics & Vision Rehabilitation	Medical Query	accuracy/bias towards (or against) eye care professional	No	No	English/Spanish	No
118	Tailor, P. D., Dalvin, L. A., Starr, M. R., Tajfirouz, D. A., Chodnicki, K. D., Brodsky, M. C., ... & Chen, J. J. (2025). A comparative study of large language models, human experts, and expert-edited large language models to neuro-ophthalmology questions. Journal of Neuro-Ophthalmology, 45(1), 71-77.	A Comparative Study of Large Language Models, Human Experts, and Expert-Edited Large Language Models to Neuro-Ophthalmology Questions	Tailor PD, Dalvin LA, Starr MR, Tajfirouz DA, Chodnicki KD, Brodsky MC, Mansukhani SA, Moss HE, Lai KE, Ko MW, Mackay DD, Di Nome MA, Dumitrascu OM, Pless ML, Eggenberger ER, Chen JJ.	J Neuroophthalmol	2024	21 neuro-ophthalmology questions	ChatGPT-3.5/ChatGPT-4/Claude 2/Bing Chat/Bard	Text	Neuro-Ophthalmology	Medical Query	quality/empathy/time	No	Yes	English	No
119	Haddad, F., & Saade, J. S. (2024). Performance of ChatGPT on ophthalmology-related questions across various examination levels: observational study. JMIR medical education, 10(1), e50842.	Performance of ChatGPT on Ophthalmology-Related Questions Across Various Examination Levels: Observational Study	Haddad F, Saade JS.	JMIR Med Educ	2024	132 questions from the USMLE steps 1 (n=44), 2 (n=60), and 3 (n=28), 248 questions (64 easy, 122 medium, and 62 difficult questions)	ChatGPT-3.5/ChatGPT-4	Text	Comprehensive Ophthalmology	Standardized Examination	accuracy/consistency with human	Uncertain	No	English	No
120	Cohen, S. A., Yadlapalli, N., Tijerina, J. D., Alabiad, C. R., Chang, J. R., Kinde, B., ... & Kossler, A. L. (2024). Comparing the Ability of Google and ChatGPT to Accurately Respond to Oculoplastics-Related Patient Questions and Generate Customized Oculoplastics Patient Education Materials. Clinical Ophthalmology, 2647-2655.	Comparing the Ability of Google and ChatGPT to Accurately Respond to Oculoplastics-Related Patient Questions and Generate Customized Oculoplastics Patient Education Materials	Cohen SA, Yadlapalli N, Tijerina JD, Alabiad CR, Chang JR, Kinde B, Mahoney NR, Roelofs KA, Woodward JA, Kossler AL.	Clin Ophthalmol	2024	3 most FAQs for each of 10 oculoplastics conditions	ChatGPT-3.5	Text	Oculoplastics & Orbit	Ophthalmic Education	accuracy/readability	No	Yes	English	No
121	Sensoy, E., & Citirik, M. (2024). Assessing the proficiency of artificial intelligence programs in the diagnosis and treatment of cornea, conjunctiva, and eyelid diseases and exploring the advantages of each other benefits. Contact Lens and Anterior Eye, 47(2), 102125.	Assessing the proficiency of artificial intelligence programs in the diagnosis and treatment of cornea, conjunctiva, and eyelid diseases and exploring the advantages of each other benefits	Sensoy E, Citirik M.	Cont Lens Anterior Eye	2024	41 questions related to corneal, conjunctival, and eyelid diseases and treatment modalities from the study questions section of the AAO 2022–2023 BCSC External Disease and Cornea book	ChatGPT-3.5/Bing Chat/Bard	Text	External Disease & Cornea	Standardized Examination	accuracy	Uncertain	No	English	No
122	[Ref 53] Shi, R., Liu, S., Xu, X., Ye, Z., Yang, J., Le, Q., ... & Hong, J. (2024). Benchmarking four large language models’ performance of addressing Chinese patients' inquiries about dry eye disease: A two-phase study. Heliyon, 10(14).	Benchmarking four large language models' performance of addressing Chinese patients' inquiries about dry eye disease: A two-phase study	Shi R, Liu S, Xu X, Ye Z, Yang J, Le Q, Qiu J, Tian L, Wei A, Shan K, Zhao C, Sun X, Zhou X, Hong J.	Heliyon	2024	25 most FAQs by patients about dry eye disease, and 3 questions from each of 46 representative patients with dry eye disease	ChatGPT-4/PaLM 2/ Qwen/Baichuan 2	Text	External Disease & Cornea	Medical Query	correctness/completeness/readability/helpfulness/safety/satisfaction/producibitliy	No	No	Chinese	Yes
123	Gopalakrishnan, N., Joshi, A., Chhablani, J., Yadav, N. K., Reddy, N. G., Rani, P. K., ... & Venkatesh, R. (2024). Recommendations for initial diabetic retinopathy screening of diabetic patients using large language model-based artificial intelligence in real-life case scenarios. International Journal of Retina and Vitreous, 10(1), 11.	Recommendations for initial diabetic retinopathy screening of diabetic patients using large language model-based artificial intelligence in real-life case scenarios	Gopalakrishnan N, Joshi A, Chhablani J, Yadav NK, Reddy NG, Rani PK, Pulipaka RS, Shetty R, Sinha S, Prabhu V, Venkatesh R.	Int J Retina Vitreous	2024	requests for assessing DR screening timing for 20 AI-generated hypothetical case scenarios	ChatGPT-3.5/ChatGPT-4/Bing Chat	Text	Retina & Vitreous	Clinical Decision Making	agreement with clinicians	No	Yes	English	No
124	Chang, L. C., Sun, C. C., Chen, T. H., Tsai, D. C., Lin, H. L., & Liao, L. L. (2024). Evaluation of the quality and readability of ChatGPT responses to frequently asked questions about myopia in traditional Chinese language. Digital Health, 10, 20552076241277021.	Evaluation of the quality and readability of ChatGPT responses to frequently asked questions about myopia in traditional Chinese language	Chang LC, Sun CC, Chen TH, Tsai DC, Lin HL, Liao LL.	Digit Health	2024	20 FAQs about myopia by parents and caregivers	ChatGPT-3.5	Text	Clinical Optics & Vision Rehabilitation	Medical Query	appropriateness/usability/clarity/readability/reproducibility	No	No	Chinese	No
125	Mihalache, A., Huang, R. S., Popovic, M. M., & Muni, R. H. (2024). Artificial intelligence chatbot and Academy Preferred Practice Pattern® Guidelines on cataract and glaucoma. Journal of Cataract & Refractive Surgery, 50(5), 534-535.	Artificial intelligence chatbot and Academy Preferred Practice Pattern ® Guidelines on cataract and glaucoma	Mihalache A, Huang RS, Popovic MM, Muni RH.	J Cataract Refract Surg	2024	21 questions from the 2022 Academy PPP Guidelines on cataract and primary open-angle glaucoma suspect	ChatGPT-3.5/ChatGPT-4	Text	Lens & Cataract/Glaucoma	Medical Query	compared with recommendations in guidelines/accuracy/time/readability/length	Uncertain	No	English	No
126	Marshall, R. F., Mallem, K., Xu, H., Thorne, J., Burkholder, B., Chaon, B., ... & Berkenstock, M. (2024). Investigating the accuracy and completeness of an artificial intelligence large language model about uveitis: an evaluation of ChatGPT. Ocular immunology and inflammation, 32(9), 2052-2055.	Investigating the Accuracy and Completeness of an Artificial Intelligence Large Language Model About Uveitis: An Evaluation of ChatGPT	Marshall RF, Mallem K, Xu H, Thorne J, Burkholder B, Chaon B, Liberman P, Berkenstock M.	Ocul Immunol Inflamm	2024	32 uveitis-related questions generated by a uveitis specialist	ChatGPT-3.5	Text	Uveitis & Ocular Inflammation	Medical Query	accuracy/completeness	Uncertain	No	English	No
127	Strzalkowski, P., Strzalkowska, A., Chhablani, J., Pfau, K., Errera, M. H., Roth, M., ... & Guthoff, R. (2024). Evaluation of the accuracy and readability of ChatGPT-4 and Google Gemini in providing information on retinal detachment: a multicenter expert comparative study. International Journal of Retina and Vitreous, 10(1), 61.	Evaluation of the accuracy and readability of ChatGPT-4 and Google Gemini in providing information on retinal detachment: a multicenter expert comparative study	Strzalkowski P, Strzalkowska A, Chhablani J, Pfau K, Errera MH, Roth M, Schaub F, Bechrakis NE, Hoerauf H, Reiter C, Schuster AK, Geerling G, Guthoff R.	Int J Retina Vitreous	2024	13 RD questions categorized by difficulty levels (D1, D2, D3)	ChatGPT-4/Gemini	Text	Retina & Vitreous	Medical Query	correctness/errors/thematic accuracy/coherence/overall quality grading/readability	No	No	English	No
128	Durmaz Engin, C., Karatas, E., & Ozturk, T. (2024). Exploring the role of ChatGPT-4, BingAI, and Gemini as virtual consultants to educate families about retinopathy of prematurity. Children, 11(6), 750.	Exploring the Role of ChatGPT-4, BingAI, and Gemini as Virtual Consultants to Educate Families about Retinopathy of Prematurity	Durmaz Engin C, Karatas E, Ozturk T.	Children (Basel)	2024	50 real-life patient inquiries about ROP	ChatGPT-4/Bing Chat/Gemini	Text	Pediatric Ophthalmology & Strabismus	Medical Query	accuracy/risk of harm/reliability/readability	No	No	English	No
129	Carlà, M. M., Gambini, G., Baldascino, A., Giannuzzi, F., Boselli, F., Crincoli, E., ... & Rizzo, S. (2024). Exploring AI-chatbots’ capability to suggest surgical planning in ophthalmology: ChatGPT versus Google Gemini analysis of retinal detachment cases. British Journal of Ophthalmology, 108(10), 1457-1469.	Exploring AI-chatbots' capability to suggest surgical planning in ophthalmology: ChatGPT versus Google Gemini analysis of retinal detachment cases	Carlà MM, Gambini G, Baldascino A, Giannuzzi F, Boselli F, Crincoli E, D'Onofrio NC, Rizzo S.	Br J Ophthalmol	2024	requests for suggesting surgical planning and eventual intraocular tamponade for 50 RD records	ChatGPT-3.5/ChatGPT-4/Gemini	Text	Retina & Vitreous	Clinical Decision Making	agreement with clinicians/quality	Yes	Yes	English	No
130	Zandi, R., Fahey, J. D., Drakopoulos, M., Bryan, J. M., Dong, S., Bryar, P. J., ... & Mirza, R. G. (2024). Exploring diagnostic precision and triage proficiency: a comparative study of GPT-4 and Bard in addressing common ophthalmic complaints. Bioengineering, 11(2), 120.	Exploring Diagnostic Precision and Triage Proficiency: A Comparative Study of GPT-4 and Bard in Addressing Common Ophthalmic Complaints	Zandi R, Fahey JD, Drakopoulos M, Bryan JM, Dong S, Bryar PJ, Bidwell AE, Bowen RC, Lavine JA, Mirza RG.	Bioengineering (Basel)	2024	requests for triaging, diagnosing, and evaluating urgency for 80 simulated patient complaints in ophthalmology with varying urgency levels and clinical descriptors	ChatGPT-4/Bard	Text	Comprehensive Ophthalmology	Diagnosis Making/Patient Triaging	appropriateness/relevance of differential diagnosis/satisfaction/potential harm/	No	No	English	No
131	Sensoy, E., & Citirik, M. (2024). Investigating the comparative superiority of artificial intelligence programs in assessing knowledge levels regarding ocular inflammation, uvea diseases, and treatment modalities. Taiwan Journal of Ophthalmology, 14(3), 409-413.	Investigating the comparative superiority of artificial intelligence programs in assessing knowledge levels regarding ocular inflammation, uvea diseases, and treatment modalities	Sensoy E, Citirik M.	Taiwan J Ophthalmol	2024	36 questions from the study questions section of the AAO 2022–2023 BCSC intraocular inflammation and uveitis book	ChatGPT-3.5/Bard/Bing Chat	Text	Uveitis & Ocular Inflammation	Standardized Examination	accuracy	Uncertain	No	English	No
132	Bahir, D., Zur, O., Attal, L., Nujeidat, Z., Knaanie, A., Pikkel, J., ... & Plopsky, G. (2025). Gemini AI vs. ChatGPT: a comprehensive examination alongside ophthalmology residents in medical knowledge. Graefe's Archive for Clinical and Experimental Ophthalmology, 263(2), 527-536.	Gemini AI vs. ChatGPT: A comprehensive examination alongside ophthalmology residents in medical knowledge	Bahir D, Zur O, Attal L, Nujeidat Z, Knaanie A, Pikkel J, Mimouni M, Plopsky G.	Graefes Arch Clin Exp Ophthalmol	2024	600 questions across 12 subspecialties from Israeli ophthalmology residency exams encompassing text and image-based formats	ChatGPT-3.5/ChatGPT-4/Gemini/Gemini Advanced	Vision-Text	Comprehensive Ophthalmology	Standardized Examination	accuracy	Uncertain	Yes	English	No
133	Yaici, R., Cieplucha, M., Bock, R., Moayed, F., Bechrakis, N. E., Berens, P., ... & Roth, M. (2024). ChatGPT and the German board examination for ophthalmology: an evaluation. Die Ophthalmologie.	[ChatGPT and the German board examination for ophthalmology: an evaluation]	Yaïci R, Cieplucha M, Bock R, Moayed F, Bechrakis NE, Berens P, Feltgen N, Friedburg D, Gräf M, Guthoff R, Hoffmann EM, Hoerauf H, Hintschich C, Kohnen T, Messmer EM, Nentwich MM, Pleyer U, Schaudig U, Seitz B, Geerling G, Roth M.	Ophthalmologie	2024	10 questions from each of 15 different chapters/topics selected from the textbook 1000 questions in ophthalmology (1000 Fragen Augenheilkunde 2nd edition, 2014)	ChatGPT-4	Text	Comprehensive Ophthalmology	Standardized Examination	correctness/relevance/internal coherence	Uncertain	No	German	No
134	Mandalos, A., & Tsouris, D. (2024). Artificial versus human intelligence in the diagnostic approach of ophthalmic case scenarios: a qualitative evaluation of performance and consistency. Cureus, 16(6).	Artificial Versus Human Intelligence in the Diagnostic Approach of Ophthalmic Case Scenarios: A Qualitative Evaluation of Performance and Consistency	Mandalos A, Tsouris D.	Cureus	2024	requests for generating the initial differential diagnosis, the final diagnosis, further investigation, and management in 11 ophthalmic case scenarios of variable complexity	ChatGPT-3.5/Bing Copilot/Gemini	Text	Comprehensive Ophthalmology	Diagnosis Making/Clinical Decision Making	accuracy/reproducibility	Yes	Yes	English	No
135	Nikdel, M., Ghadimi, H., Tavakoli, M., & Suh, D. W. (2024). Assessment of the Responses of the Artificial Intelligence–based Chatbot ChatGPT-4 to Frequently Asked Questions About Amblyopia and Childhood Myopia. Journal of Pediatric Ophthalmology & Strabismus, 61(2), 86-89.	Assessment of the Responses of the Artificial Intelligence-based Chatbot ChatGPT-4 to Frequently Asked Questions About Amblyopia and Childhood Myopia	Nikdel M, Ghadimi H, Tavakoli M, Suh DW.	J Pediatr Ophthalmol Strabismus	2024	27 questions about amblyopia and 28 questions about childhood myopia	ChatGPT-4	Text	Pediatric Ophthalmology & Strabismus	Medical Query	acceptability/completeness/appropriateness	No	No	English	No
136	Gondode, P., Duggal, S., Garg, N., Lohakare, P., Jakhar, J., Bharti, S., & Dewangan, S. (2024). Comparative analysis of accuracy, readability, sentiment, and actionability: artificial intelligence chatbots (ChatGPT and Google Gemini) versus traditional patient information leaflets for local anesthesia in eye surgery. The British and Irish Orthoptic Journal, 20(1), 183.	Comparative Analysis of Accuracy, Readability, Sentiment, and Actionability: Artificial Intelligence Chatbots (ChatGPT and Google Gemini) versus Traditional Patient Information Leaflets for Local Anesthesia in Eye Surgery	Gondode P, Duggal S, Garg N, Lohakare P, Jakhar J, Bharti S, Dewangan S.	Br Ir Orthopt J	2024	17 FAQs on local anesthesia in eye surgery	ChatGPT/Gemini	Text	Comprehensive Ophthalmology	Medical Query	accuracy/completeness/readability/sentiment/actionability	No	Yes	English	No
137	Eid, K., Eid, A., Wang, D., Raiker, R. S., Chen, S., & Nguyen, J. (2024). Optimizing ophthalmology patient education via ChatBot-generated materials: readability analysis of AI-generated patient education materials and the American Society of Ophthalmic Plastic and Reconstructive Surgery patient brochures. Ophthalmic Plastic & Reconstructive Surgery, 40(2), 212-216.	Optimizing Ophthalmology Patient Education via ChatBot-Generated Materials: Readability Analysis of AI-Generated Patient Education Materials and The American Society of Ophthalmic Plastic and Reconstructive Surgery Patient Brochures	Eid K, Eid A, Wang D, Raiker RS, Chen S, Nguyen J.	Ophthalmic Plast Reconstr Surg	2024	requests for generating PEMs on 16 common ASOPRS topics	ChatGPT-4/Bard	Text	Oculoplastics & Orbit	Ophthalmic Education	readability	No	Yes	English	No
138	Raja, H., Huang, X., Delsoz, M., Madadi, Y., Poursoroush, A., Munawar, A., ... & Yousefi, S. (2025). Diagnosing glaucoma based on the ocular hypertension treatment study dataset using chat generative pre-trained transformer as a large language model. Ophthalmology Science, 5(1), 100599.	Diagnosing Glaucoma Based on the Ocular Hypertension Treatment Study Dataset Using Chat Generative Pre-Trained Transformer as a Large Language Model	Raja H, Huang X, Delsoz M, Madadi Y, Poursoroush A, Munawar A, Kahook MY, Yousefi S.	Ophthalmol Sci	2024	requests for making diagnosis for 3170 eyes of 1585 subjects from the OHTS dataset	ChatGPT-3.5/ChatGPT-4	Text	Glaucoma	Diagnosis Making	AUC/accuracy/specificity/sensitivity/F1 score	Yes	No	English	No
139	Ermis, S., Özal, E., Karapapak, M., Kumantaş, E., & Özal, S. A. (2025). Assessing the Responses of Large Language Models (ChatGPT-4, Claude 3, Gemini, and Microsoft Copilot) to Frequently Asked Questions in Retinopathy of Prematurity: A Study on Readability and Appropriateness. Journal of Pediatric Ophthalmology & Strabismus, 62(2), 84-95.	Assessing the Responses of Large Language Models (ChatGPT-4, Claude 3, Gemini, and Microsoft Copilot) to Frequently Asked Questions in Retinopathy of Prematurity: A Study on Readability and Appropriateness	Ermis S, Özal E, Karapapak M, Kumantaş E, Özal SA.	J Pediatr Ophthalmol Strabismus	2024	60 FAQs about ROP were collated and categorized into 6 distinct sections	ChatGPT-4/Claude 3/Gemini/Copilot	Text	Pediatric Ophthalmology & Strabismus	Medical Query	appropriateness/comprehensiveness/readability	No	No	English	No
140	Yılmaz, İ. E., & Doğan, L. (2025). Talking technology: exploring chatbots as a tool for cataract patient education. Clinical and Experimental Optometry, 108(1), 56-64.	Talking technology: exploring chatbots as a tool for cataract patient education	Yılmaz IBE, Doğan L.	Clin Exp Optom	2024	requests for generating answers for 20 frequently asked questions about cataracts from the AAO website	ChatGPT/Bard/Bing AI	Text	Lens & Cataract	Ophthalmic Education	accuracy/understandability/actionability/readability	No	Yes	English	No
141	Tuttle, J. J., Moshirfar, M., Garcia, J., Altaf, A. W., Omidvarnia, S., Hoopes, P. C., & Tuttle, J. J. (2024). Learning the Randleman criteria in refractive surgery: utilizing ChatGPT-3.5 versus internet search engine. Cureus, 16(7).	Learning the Randleman Criteria in Refractive Surgery: Utilizing ChatGPT-3.5 Versus Internet Search Engine	Tuttle JJ, Moshirfar M, Garcia J, Altaf AW, Omidvarnia S, Hoopes PC.	Cureus	2024	requests for gathering information on the Randleman criteria for 23 medical students in 10 minutes	ChatGPT-3.5	Text	Refractive surgery	Ophthalmic Education	accuracy/efficiency/reliability	No	Yes	English	No
142	Aykut, A., & Sezenoz, A. S. (2024). Exploring the potential of code-free custom GPTs in ophthalmology: an early analysis of GPT store and user-creator guidance. Ophthalmology and Therapy, 13(10), 2697-2713.	Exploring the Potential of Code-Free Custom GPTs in Ophthalmology: An Early Analysis of GPT Store and User-Creator Guidance	Aykut A, Sezenoz AS.	Ophthalmol Ther	2024	7 image-based ophthalmological questions and 5 text-based ophthalmological questions	22 custom ChatGPTs	Vision-Text	Comprehensive Ophthalmology	Medical Query	representativeness in terms of what interests the user/length/ability to analyze and interpret ophthalmological images/performance	No	No	English	No
143	Nikdel, M., Ghadimi, H., Suh, D. W., & Tavakoli, M. (2025). Accuracy of the Image Interpretation Capability of ChatGPT-4 Vision in Analysis of Hess Screen and Visual Field Abnormalities. Journal of Neuro-Ophthalmology, 45(3), 307-315.	Accuracy of the Image Interpretation Capability of ChatGPT-4 Vision in Analysis of Hess Screen and Visual Field Abnormalities	Nikdel M, Ghadimi H, Suh DW, Tavakoli M.	J Neuroophthalmol	2024	10 MCQs included 5 Hess screen charts and 5 automated visual field grayscale maps	ChatGPT-4V	Vision-Text	Neuro-Ophthalmology	Standardized Examination	accuracy	No	Yes	English	No
144	[Ref 40] Xu, P., Chen, X., Zhao, Z., & Shi, D. (2024). Unveiling the clinical incapabilities: a benchmarking study of GPT-4V (ision) for ophthalmic multimodal image analysis. British Journal of Ophthalmology, 108(10), 1384-1389.	Unveiling the clinical incapabilities: a benchmarking study of GPT-4V(ision) for ophthalmic multimodal image analysis	Xu P, Chen X, Zhao Z, Shi D.	Br J Ophthalmol	2024	60 images represent 60 ophthalmic conditions, 10 OEQs per image, covering examination identification, lesion detection, diagnosis and decision support	ChatGPT-4V	Vision-Text	Comprehensive Ophthalmology	Medical Query/Diagnosis Making/Clinical Decision Making	accuracy/usability/safety/repeatability/sentence similarity/GPT-4 auto evaluation	Yes	No	English	No
145	Güler, M. S., & Baydemir, E. E. (2024). Evaluation of ChatGPT-4 responses to glaucoma patients’ questions: can artificial intelligence become a trusted advisor between doctor and patient. Clin Exp Ophthalmol, 52(9), 1016-1019.	Evaluation of ChatGPT-4 responses to glaucoma patients' questions: Can artificial intelligence become a trusted advisor between doctor and patient?	Güler MS, Baydemir EE.	Clin Exp Ophthalmol	2024	50 FAQs by glaucoma patients to physicians	ChatGPT-4	Text	Glaucoma	Medical Query	accuracy	No	No	English	No
146	Gue, C. C. Y., Rahim, N. D. A., Rojas-Carabali, W., Agrawal, R., Rk, P., Abisheganaden, J., & Yip, W. F. (2024). Evaluating the OpenAI’s GPT-3.5 Turbo’s performance in extracting information from scientific articles on diabetic retinopathy. Systematic reviews, 13(1), 135.	Evaluating the OpenAI's GPT-3.5 Turbo's performance in extracting information from scientific articles on diabetic retinopathy	Gue CCY, Rahim NDA, Rojas-Carabali W, Agrawal R, Rk P, Abisheganaden J, Yip WF.	Syst Rev	2024	requests extracting information from 20 papers on DR	ChatGPT-3.5-Turbo	Text	Retina & Vitreous	Research Assisting	concordance with human/time	No	Yes	English	No
147	Kon, M. H. A., Pereira, M. J., Molina, J. A. D. C., Yip, V. C. H., Abisheganaden, J. A., & Yip, W. (2025). Unravelling ChatGPT’s potential in summarising qualitative in-depth interviews. Eye, 39(2), 354-358.	Unravelling ChatGPT's potential in summarising qualitative in-depth interviews	Kon MHA, Pereira MJ, Molina JAC, Yip VCH, Abisheganaden JA, Yip W.	Eye (Lond)	2024	3 requests for generating themes from 3 transcripts from an evaluation study to understand patients' experiences at a community eye clinic	ChatGPT-3.5/ChatGPT-4	Text	Comprehensive Ophthalmology	Medical Text Generation	concordance in the themes/time	Yes	Yes	English	No
148	Alexander, A. C., Raghupathy, S. S., & Surapaneni, K. M. (2024). An assessment of the capability of ChatGPT in solving clinical cases of ophthalmology using multiple choice and short answer questions. Advances in Ophthalmology Practice and Research, 4(2), 95.	An assessment of the capability of ChatGPT in solving clinical cases of ophthalmology using multiple choice and short answer questions	Alexander AC, Somineni Raghupathy S, Surapaneni KM.	Adv Ophthalmol Pract Res	2024	10 clinical case scenarios from Foreign Medical Graduate Examination, 10 higher-order thinking MCQs, 10 short answers of clinical reasoning	ChatGPT-3.5/ChatGPT-4	Text	Comprehensive Ophthalmology	Standardized Examination	accuracy	Yes	No	English	No
149	Holmes, J., Peng, R., Li, Y., Hu, J., Liu, Z., Wu, Z., ... & Shao, Y. (2023). Evaluating multiple large language models in pediatric ophthalmology. arXiv preprint arXiv:2311.04368.	Evaluating Large Language Models in Ophthalmology	Holmes, Jason; Ye, Shuyuan; Li, Yiwei; Wu, Shi-Nan; Liu, Zhengliang; Wu, Zihao; Hu, Jinyu; Zhao, Huan; Jiang, Xi; Liu, Wei; Wei, Hong; Zou, Jie; Liu, Tianming; Shao, Yi	arXiv	2023	100 ophthalmology single-choice questions	ChatGPT-3.5/ChatGPT-4/PaLM2	Text	Comprehensive Ophthalmology	Standardized Examination	average score/stability/confidence	Uncertain	Yes	English	No
150	Parikh, R. N., Pham, C., Carter, K. D., & Shriver, E. M. (2024). What Are Artificial Intelligence–Driven Large Language Models Saying about ASOPRS Surgeons? Implications for Scope of Practice. Ophthalmic Plastic & Reconstructive Surgery, 40(5), 586-589.	What Are Artificial Intelligence-Driven Large Language Models Saying about ASOPRS Surgeons? Implications for Scope of Practice	Parikh, Rupin N.; Pham, Chau; Carter, Keith D.; Shriver, Erin M.	OPHTHALMIC PLASTIC AND RECONSTRUCTIVE SURGERY	2024	39 questions regarding ASOPRS surgeons and oculofacial plastic surgery as a subspecialty	ChatGPT-3.5/Bard/Copilot	Text	Oculoplastics & Orbit	Medical Query	number of subspecialties and specialties per query/frequency of mention of OPS subspecialty title/frequency of mention the title “oculoplastic surgeon” , “oculofacial plastic surgeon” or “oculofacial surgeon” /number pf procedures	No	No	English	No
151	[Ref 13] Restrepo, D., Nakayama, L. F., Dychiao, R. G., Wu, C., McCoy, L. G., Artiaga, J. C., ... & Celi, L. A. (2024, June). Seeing beyond borders: Evaluating llms in multilingual ophthalmological question answering. In 2024 IEEE 12th International Conference on Healthcare Informatics (ICHI) (pp. 565-566). IEEE.	Seeing Beyond Borders: Evaluating LLMs in Multilingual Ophthalmological Question Answering	Restrepo, David; Nakayama, Luis Filipe; Dychiao, Robyn Gayle; Wu, Chenwei; McCoy, Liam G.; Artiaga, Jose Carlo; Cobanaj, Marisa; Matos, Joao; Gallifant, Jack; Bitterman, Danielle S.; Ferrer, Vincenz; Aphinyanaphongs, Yindalon; Celi, Leo Anthony	2024 IEEE 12TH INTERNATIONAL CONFERENCE ON HEALTHCARE INFORMATICS, ICHI 2024	2024	164 questions based on the 2022 Brazilian Ophthalmological Board Exam	ChatGPT-3.5/ChatGPT-4	Text	Comprehensive Ophthalmology	Standardized Examination	accuracy	Uncertain	No	English/Spanish/Portuguese/Filipino languages	No
152	Tailor, P. D., Dalvin, L. A., Chen, J. J., Iezzi, R., Olsen, T. W., Scruggs, B. A., ... & Starr, M. R. (2024). A comparative study of responses to retina questions from either experts, expert-edited large language models, or expert-edited large language models alone. Ophthalmology Science, 4(4), 100485.	A Comparative Study of Responses to Retina Questions from Either Experts, Expert-Edited Large Language Models, or Expert-Edited Large Language Models Alone	Tailor, Prashant D.; Dalvin, Lauren A.; Chen, John J.; Iezzi, Raymond; Olsen, Timothy W.; Scruggs, Brittni A.; Barkmeier, Andrew J.; Bakri, Sophie J.; Ryan, Edwin H.; Tang, Peter H.; Iii, D. Wilkin. Parke; Belin, Peter J.; Sridhar, Jayanth; Xu, David; Kuriyan, Ajay E.; Yonekawa, Yoshihiro; Starr, Matthew R.	OPHTHALMOLOGY SCIENCE	2024	21 common retina patient questions	ChatGPT-3.5/ChatGPT-4/ Claude 2/Bing/Bard	Text	Retina & Vitreous	Medical Query	quality/empathy/proportion of responses with incorrect information/likelihood to cause harm/extent of harm/missing content for each response type/time	No	Yes	English	No
153	Tailor, P. D., D’Souza, H. S., Castillejo Becerra, C. M., Dahl, H. M., Patel, N. R., Kaplan, T. M., ... & Chen, J. J. (2024). Utilizing AI-Generated Plain Language Summaries to Enhance Interdisciplinary Understanding of Ophthalmology Notes: A Randomized Trial. medRxiv, 2024-09.	Utilizing AI-Generated Plain Language Summaries to Enhance Interdisciplinary Understanding of Ophthalmology Notes: A Randomized Trial	Tailor, P. D.; D'Souza, H. S.; Castillejo Becerra, C.; Dahl, H. M.; Patel, N. R.; Kaplan, T. M.; Kohli, D.; Bothun, E. D.; Mohney, B. G.; Tooley, A. A.; Baratz, K. H.; Iezzi, R.; Barkmeier, A. J.; Bakri, S. J.; Roddy, G. W.; Hodge, D.; Sit, A. J.; Starr, M. R.; Chen, J. J.	medRxiv	2024	requests for generating plain language summaries from standard ophthalmology notes of 538 ophthalmology patients	Mixtral 8x7B	Text	Comprehensive Ophthalmology	Medical Text Generation	comprehension/satisfaction/accuracy/safety/time/meaning preservation/readability	Yes	No	English	No
154	Liu, X., Wu, J., Shao, A., Shen, W., Ye, P., Wang, Y., ... & Yang, J. (2023). Transforming retinal vascular disease classification: a comprehensive analysis of chatgpt’s performance and inference abilities on non-english clinical environment. medRxiv, 2023-06.	Transforming Retinal Vascular Disease Classification: A Comprehensive Analysis of ChatGPT's Performance and Inference Abilities on Non-English Clinical Environment	Liu, Xiaocong; Wu, Jiageng; Shao, An; Shen, Wenyue; Ye, Panpan; Wang, Yao; Ye, Juan; Jin, Kai; Yang, Jie	medRxiv	2023	requests for making diagnosis for 1226 FFA reports in English and Chinese	ChatGPT-3.5	Text	Retina & Vitreous	Diagnosis Making	precision/recall/F1 score/inference ability/omission of information/hallucination/misinformation/inconsistency	Yes	Yes	English/Chinese	No
155	Sorin, V., Kapelushnik, N., Hecht, I., Zloto, O., Glicksberg, B. S., Bufman, H., ... & Klang, E. (2023). GPT-4 multimodal analysis on ophthalmology clinical cases including text and images. medRxiv, 2023-11.	GPT-4 Multimodal Analysis on Ophthalmology Clinical Cases Including Text and Images	Sorin, Vera; Kapelushnik, Noa; Hecht, Idan; Zloto, Ofira; Glicksberg, Benjamin S.; Bufman, Hila; Barash, Yiftach; Nadkarni, Girish N.; Klang, Eyal	medRxiv	2023	requests for making diagnosis for 40 anonymized ocular images with/without clinical information	ChatGPT-4V	Vision-Text	Comprehensive Ophthalmology	Diagnosis Making	accuracy	Yes	Yes	English	No
156	Mihalache, A., Huang, R. S., Mikhail, D., Popovic, M. M., Shor, R., Pereira, A., ... & Muni, R. H. (2024). Interpretation of clinical retinal images using an artificial intelligence Chatbot. Ophthalmology Science, 4(6), 100556.	Interpretation of Clinical Retinal Images Using an Artificial Intelligence Chatbot	Mihalache, Andrew; Huang, Ryan S.; Mikhail, David; Popovic, Marko M.; Shor, Reut; Pereira, Austin; Kwok, Jason; Yan, Peng; Wong, David T.; Kertes, Peter J.; Kohly, Radha P.; Muni, Rajeev H.	OPHTHALMOLOGY SCIENCE	2024	requests for making diagnosis for 69 retina cases containing multimodal ophthalmic images	ChatGPT-4	Vision-Text	Retina & Vitreous	Diagnosis Making	accuracy/amount of text-based information accompanying ophthalmic images	Yes	No	English	No
157	Ruiz-Núñez, C., Gismero Rodríguez, J., Garcia Ruiz, A. J., Gismero Moreno, S. M., Cañizal Santos, M. S., & Herrera-Peco, I. (2024). Can Generative AI Contribute to Health Literacy? A Study in the Field of Ophthalmology. Multimodal Technologies and Interaction, 8(9), 79.	Can Generative AI Contribute to Health Literacy? A Study in the Field of Ophthalmology	Ruiz-Nunez, Carlos; Rodriguez, Javier Gismero; Ruiz, Antonio J. Garcia; Moreno, Saturnino Manuel Gismero; Santos, Maria Sonia Canizal; Herrera-Peco, Ivan	MULTIMODAL TECHNOLOGIES AND INTERACTION	2024	12 most recurrent and representative questions covering a diversity of common topics in ophthalmological practice	ChatGPT-3.5	Text	Comprehensive Ophthalmology	Ophthalmic Education	quality and ease of understanding/reliability/usefulness	No	No	English	No
158	Spina, A., Tang, J., Picton, B., & Spiegel, S. (2023). Using ChatGPT to improve patient accessibility to neuro-ophthalmology research. Journal of the Neurological Sciences, 455.	Using ChatGPT to improve patient accessibility to neuroophthalmology research	Spina, Aidin; Tang, Jordan; Picton, Bryce; Spiegel, Samuel	JOURNAL OF THE NEUROLOGICAL SCIENCES	2023	requests for rewriting 30 original abstracts from the Journal of Neuro-Ophthalmology	ChatGPT-3.5	Text	Neuro-Ophthalmology	Ophthalmic Education	readability/content similarity/appropriateness	No	No	English	No
159	Solli, E. M., Tsui, E., & Mehta, N. (2024). Analysis of ChatGPT responses to patient‐oriented questions on common ophthalmic procedures. Clinical & experimental ophthalmology, 52(4).	Analysis of ChatGPT responses to patient-oriented questions on common ophthalmic procedures	Solli, Elena M.; Tsui, Edmund; Mehta, Nitish	CLINICAL AND EXPERIMENTAL OPHTHALMOLOGY	2024	requests for listing possible complications of 5 common ophthalmic procedures with associated statistics and references	ChatGPT-3.5	Text	Comprehensive Ophthalmology	Medical Query	relevance of each reference/accuracy/comprehensiveness/	No	Yes	English	No
160	Ciekalski, M., Laskowski, M., Koperczak, A., Śmierciak, M., & Sirek, S. (2024). Performance of ChatGPT and GPT-4 on Polish National Specialty Exam (NSE) in Ophthalmology. POSTEPY HIGIENY I MEDYCYNY DOSWIADCZALNEJ, 78(1), 111-116.	Performance of ChatGPT and GPT-4 on Polish National Specialty Exam (NSE) in Ophthalmology	Ciekalski, Marcin; Laskowski, Maciej; Koperczak, Agnieszka; Smierciak, Maria; Sirek, Sebastian	POSTEPY HIGIENY I MEDYCYNY DOSWIADCZALNEJ	2024	98 questions selected randomly from the repository of available exams in the question archive database of the Medical Examinations Center in Lodz, Poland	ChatGPT-3.5/ChatGPT-4	Text	Comprehensive Ophthalmology	Standardized Examination	accuracy/confidence	Uncertain	No	Polish language	No
161	Mihalache, A., Huang, R. S., Popovic, M. M., & Muni, R. H. (2023). Performance of an upgraded artificial intelligence chatbot for ophthalmic knowledge assessment. JAMA ophthalmology, 141(8), 798-800.	Performance of an Upgraded Artificial Intelligence Chatbot for Ophthalmic Knowledge Assessment	Mihalache, Andrew; Huang, Ryan S.; Popovic, Marko M.; Muni, Rajeev H.	JAMA OPHTHALMOLOGY	2023	125 text-based MCQs from the OKAP and Written Qualifying Exam tests from the free OphthoQuestions trial	ChatGPT-4	Text	Comprehensive Ophthalmology	Standardized Examination	accuracy/length/proportion of explanations	Uncertain	No	English	No
162	Olis, M., Dyjak, P., & Weppelmann, T. A. (2024). Performance of three artificial intelligence chatbots on Ophthalmic Knowledge Assessment Program materials. Canadian Journal of Ophthalmology, 59(4), e380-e381.	Performance of three arti fi cial intelligence chatbots on Ophthalmic Knowledge Assessment Program materials	Olis, Mathew; Dyjak, Patrick; Weppelmann, Thomas A.	CANADIAN JOURNAL OF OPHTHALMOLOGY-JOURNAL CANADIEN D OPHTALMOLOGIE	2024	130 single-correct-answer MCQs from the BCSC Self-Assessment Program	ChatGPT-3.5/Bard/Bing AI	Text	Comprehensive Ophthalmology	Standardized Examination	accuracy	Uncertain	No	English	No
163	Khake, A., Gokhale, S., Dindore, P., Khake, S., Potdar, P., Potdar, A., & Desai, M. (2024). ROLE OF CHATGPT 3.5 AND BARD AS SELF ASSESSMENT TOOL FOR UNDERGRADUATE LEVEL LONG ANSWER QUESTIONS IN OPHTHALMOLOGY. Int J Acad Med Pharm, 6(2), 264-269.	ROLE OF CHATGPT 3.5 AND BARD AS SELF ASSESSMENT TOOL FOR UNDERGRADUATE LEVEL LONG ANSWER QUESTIONS IN OPHTHALMOLOGY	Khake A., Gokhale S., Dindore P., Khake S., Potdar P., Potdar A., Desai M.	International Journal of Academic Medicine and Pharmacy	2024	35 Long Answer Questions with 4 questions in ophthalmology for undergraduate students	ChatGPT-3.5/Bard	Text	Comprehensive Ophthalmology	Standardized Examination	accurateness/adequateness/ relevance of answer	Uncertain	No	English	No
164	Wu, G., Cheng, E., Zhao, W., Wong, A., Mansubi, N., Dorado, P., & Gim, H. (2023). SAT117 Diabetes And Vision: Can Chatgpt Educate Our Diabetic Patients?. Journal of the Endocrine Society, 7(Supplement_1), bvad114-982.	Diabetes And Vision: Can Chatgpt Educate Our Diabetic Patients?	Wu G., Cheng E., Zhao W., Wong A., Mansubi N., Dorado P., Gim H.	Journal of the Endocrine Society	2023	5 questions related to DR	ChatGPT	Text	Retina & Vitreous	Medical Query	occurrence of keywords	No	No	English	No
165	Holmes, J., Peng, R., Li, Y., Hu, J., Liu, Z., Wu, Z., ... & Shao, Y. (2023). Evaluating multiple large language models in pediatric ophthalmology. arXiv preprint arXiv:2311.04368.	Evaluating multiple large language models in pediatric ophthalmology	Holmes, Jason; Peng, Rui; Li, Yiwei; Hu, Jinyu; Liu, Zhengliang; Wu, Zihao; Zhao, Huan; Jiang, Xi; Liu, Wei; Wei, Hong; Zou, Jie; Liu, Tianming; Shao, Yi	Arxiv	2023	100 MCQs from the question banks of the pediatric ophthalmology board exam and medical school final exams	ChatGPT-3.5/ChatGPT-4/PaLM2	Text	Pediatric Ophthalmology & Strabismus	Standardized Examination	accuracy/stability/correlation/response confidence	Uncertain	Yes	English	No
166	[Ref 37] Li, J., Guan, Z., Wang, J., Cheung, C. Y., Zheng, Y., Lim, L. L., ... & Wong, T. Y. (2024). Integrated image-based deep learning and language models for primary diabetes care. Nature medicine, 30(10), 2886-2896.	Integrated image-based deep learning and language models for primary diabetes care	Li J, Guan Z, Wang J, Cheung CY, Zheng Y, Lim LL, Lim CC, Ruamviboonsuk P, Raman R, Corsino L, Echouffo-Tcheugui JB, Luk AOY, Chen LJ, Sun X, Hamzah H, Wu Q, Wang X, Liu R, Wang YX, Chen T, Zhang X, Yang X, Yin J, Wan J, Du W, Quek TC, Goh JHL, Yang D, Hu X, Nguyen TX, Szeto SKH, Chotcomwongse P, Malek R, Normatova N, Ibragimova N, Srinivasan R, Zhong P, Huang W, Deng C, Ruan L, Zhang C, Zhang C,…	Nat Med	2024	Requests for providing comprehensive diabetes management recommendations in both English and Chinese for 100 cases randomly selected from CNDCS	DeepDR-LLM(Fine-tuned LLaMA-7B)	Vision-Text	Retina & Vitreous	Clinical Decision Making	extent of inappropriate content/extent of missing content/likelihood of possible harm	Yes	Yes	English/Chinese	Yes
167	[Ref 38] Deng, Z., Gao, W., Chen, C., Niu, Z., Gong, Z., Zhang, R., ... & Ma, L. (2024). OphGLM: An ophthalmology large language-and-vision assistant. Artificial Intelligence in Medicine, 157, 103001.	OphGLM: An ophthalmology large language-and-vision assistant	Deng Z, Gao W, Chen C, Niu Z, Gong Z, Zhang R, Cao Z, Li F, Ma Z, Wei W, Ma L.	Artif Intell Med	2024	400 MCQs from each subcategory of CMB-Exam/50 real cases for multi-turn query	OphGLM(Fine-tuned ChatGLM-6B)	Vision-Text	Comprehensive Ophthalmology	Standardized Examination/Diagnosis Making/Medical Query	accuracy/fluency/profession/relevance/completeness/	Yes	No	Chinese	No
168	Zheng, C., Ye, H., Guo, J., Yang, J., Fei, P., Yuan, Y., ... & Zhang, M. (2024). Development and evaluation of a large language model of ophthalmology in Chinese. British Journal of Ophthalmology, 108(10), 1390-1397.	Development and evaluation of a large language model of ophthalmology in Chinese	Zheng C, Ye H, Guo J, Yang J, Fei P, Yuan Y, Huang D, Huang Y, Peng J, Xie X, Xie M, Zhao P, Chen L, Zhang M.	Br J Ophthalmol	2024	Dataset of MCQs and the Written Qualifying Exam from OphthoQuestions of the National Medical E-Book Packages/30 questions on the following six subspecialties of ophthalmology: glaucoma, lens and cataract, paediatric ophthalmology and strabismus, retina and vitreous, external disease and cornea, and uveitis and ocular inflammation/30 clinical vignettes for each sub-specialty	MOPH(Fine-tuned ChatGLM2-6B)	Text	Comprehensive Ophthalmology	Standardized Examination/Diagnosis Making/Medical Query	accuracy/potential harm/alignment with Chinese guidelines/deployment metrics	Yes	Yes	Chinese	No
169	Luo, M. J., Pang, J., Bi, S., Lai, Y., Zhao, J., Shang, Y., ... & Lin, H. (2024). Development and evaluation of a retrieval-augmented large language model framework for ophthalmology. JAMA ophthalmology, 142(9), 798-805.	Development and Evaluation of a Retrieval-Augmented Large Language Model Framework for Ophthalmology	Luo MJ, Pang J, Bi S, Lai Y, Zhao J, Shang Y, Cui T, Yang Y, Lin Z, Zhao L, Wu X, Lin D, Chen J, Lin H.	JAMA Ophthalmol	2024	300 questions were sampled from 4 data sources (FLC, KTDD, FAQ, and RWOC), each with 75 questions	ChatGPT-4/ChatGPT-3.5-Turbo/ChatGLM2-6B/ChatGLM-6B/StableVicuna-13B/Chatyuan/LLaMA-2Chat-70B/LLaMA-2-Chinese-Chat-13B/Baichuan-7B/Baichuan-13B/ChatZOC(Baichuan-13B with RAG)	Text	Comprehensive Ophthalmology	Medical Query	accuarcy/utility/safety/deployment metrics	Uncertain	No	Chinese	No
170	[Ref 43] Haghighi, T., Gholami, S., Sokol, J. T., Kishnani, E., Ahsaniyan, A., Rahmanian, H., ... & Alam, M. N. (2025). EYE-Llama, an in-domain large language model for ophthalmology. Iscience, 28(7).	EYE-Llama, an in-domain large language model for ophthalmology	Haghighi T, Gholami S, Sokol JT, Kishnani E, Ahsaniyan A, Rahmanian H, Hedayati F, Leng T, Alam MN.	bioRxiv	2024	780 questions from MedMCQA/800 questions from PubMedQA/~1300 questions from patient/ophthalmologist synthetic QA pairs generated using GPT3.5/20 questions designed by an ophthalmologist	EYE-LLaMA(Fine-tuned LLaMA 2-7B-Chat)	Text	Comprehensive Ophthalmology	Standardized Examination/Medical Query	accuracy/F1/BERTScore/BARTScore/BLEU/Alignment/Grasp/Relevance/Irrelevance/Harm/Overall quality	No	No	English	No
171	[Ref 39] Chen, X., Zhang, W., Xu, P., Zhao, Z., Zheng, Y., Shi, D., & He, M. (2024). FFA-GPT: an automated pipeline for fundus fluorescein angiography interpretation and question-answer. npj Digital Medicine, 7(1), 111.	FFA-GPT: an automated pipeline for fundus fluorescein angiography interpretation and question-answer	Chen X, Zhang W, Xu P, Zhao Z, Zheng Y, Shi D, He M.	NPJ Digit Med	2024	100 questions representing 20 distinct diseases/requests to generate report base on the FFA images	FFA-GPT(Fine-tuned BLIP+LLaMA 2)	Vision-Text	Retina & Vitreous	Medical Text Generation/Medical Query	BLEU/CIDEr/ROUGE/SPICE/BERTScore/F1 Score/incorrect content/missing content/extent of possible harm/satisfaction	Yes	Yes	English	No
172	Jaskari, J., Sahlsten, J., Summanen, P., Moilanen, J., Lehtola, E., Aho, M., ... & Kaski, K. (2024). DR-GPT: A large language model for medical report analysis of diabetic retinopathy patients. Plos one, 19(10), e0297706.	DR-GPT: A large language model for medical report analysis of diabetic retinopathy patients	Jaskari J, Sahlsten J, Summanen P, Moilanen J, Lehtola E, Aho M, Säpyskä E, Hietala K, Kaski K.	PLoS One	2024	Requests for classifying patient’s medical reports	DR-GPT(Fine-tuned Finnish GPT3)	Text	Retina & Vitreous	Diagnosis Making	accuracy/AUC	Yes	No	Finnish	No
173	Xue, X., Zhang, D., Sun, C., Shi, Y., Wang, R., Tan, T., ... & Wu, Y. (2024). Xiaoqing: a Q&A model for glaucoma based on LLMs. Computers in Biology and Medicine, 174, 108399.	Xiaoqing: A Q&A model for glaucoma based on LLMs	Xue X, Zhang D, Sun C, Shi Y, Wang R, Tan T, Gao P, Fan S, Zhai G, Hu M, Wu Y.	Comput Biol Med	2024	20 standard questions plus 2 misleading ones, methodically categorized into five distinct sections: Fundamental Knowledge of Glaucoma, Information on Glaucoma Prevention and Treatment, Aspects of Glaucoma Surgery, Research in Glaucoma and Standards of Care, and Issues Pertaining to the Daily Lives of Patients.	Xiaoqing(Fine-tuned ChatGLM-6B with RAG)/ChatGPT-3.5 / ChatGPT-4/IvyGPT/HuatuoGPT	Text	Glaucoma	Medical Query	informativeness(accuracy, timeliness, relevance to glaucoma, and completeness of answers)/readability(user experience, conciseness and clarity of the responses)	No	No	Chinese	No
174	[Ref 44] Chen, X., Xu, P., Li, Y., Zhang, W., Song, F., He, M., & Shi, D. (2024). ChatFFA: An ophthalmic chat system for unified vision-language understanding and question answering for fundus fluorescein angiography. Iscience, 27(7).	ChatFFA: An ophthalmic chat system for unified vision-language understanding and question answering for fundus fluorescein angiography	Chen X, Xu P, Li Y, Zhang W, Song F, He M, Shi D.	iScience	2024	Report generation/open-ended questions/MCQs/binary choice questions	ChatFFA(Fine-tuned BLIP)	Vision-Text	Retina & Vitreous	Medical Query/Diagnosis Making/Medical Text Generation	BLEU/CIDEr/ROUGE-L/accuracy/sensitivity/specificity/precision/F1	Yes	Yes	Chinese/English	No
175	Upadhyaya, D. P., Shaikh, A. G., Cakir, G. B., Prantzalos, K., Golnari, P., Ghasia, F. F., & Sahoo, S. S. (2024, July). A 360 view for large language models: Early detection of amblyopia in children using multi-view eye movement recordings. In International Conference on Artificial Intelligence in Medicine (pp. 165-175). Cham: Springer Nature Switzerland.	A 360° View for Large Language Models: Early Detection of Amblyopia in Children using Multi-View Eye Movement Recordings	Upadhyaya DP, Shaikh AG, Cakir GB, Prantzalos K, Golnari P, Ghasia FF, Sahoo SS.	medRxiv	2024	Requests for classifying: 1) Amblyopia vs Control 2) Mild/Treated Amblyopia vs Control 3) Moderate/Severe Amblyopia vs Control 4) Amblyopia with Nystagmus vs Contro	Gemini 1.0 with RAG	Vision-Text	Pediatric Ophthalmology & Strabismus	Diagnosis Making	accuracy	Yes	No	English	No
176	Raja, H., Munawar, A., Mylonas, N., Delsoz, M., Madadi, Y., Elahi, M., ... & Yousefi, S. (2024). Automated category and trend analysis of scientific articles on ophthalmology using large language models: development and usability study. JMIR formative research, 8(1), e52462.	Automated Category and Trend Analysis of Scientific Articles on Ophthalmology Using Large Language Models: Development and Usability Study	Raja H, Munawar A, Mylonas N, Delsoz M, Madadi Y, Elahi M, Hassan A, Abu Serhan H, Inam O, Hernandez L, Chen H, Tran S, Munir W, Abd-Alrazaq A, Yousefi S.	JMIR Form Res	2024	1000 ophthalmology article titles + abstracts classified into 19 predefined categories	BART/Fine-tuned BERTBASE/Fine-tuned SciBERT/Fine-tuned PubMedBERT/Fine-tuned BioBERT	Text	Comprehensive Ophthalmology	Research Assisting	accuracy/F1/AUC/precision/recall	No	No	English	No
177	Chen, X., Zhang, W., Zhao, Z., Xu, P., Zheng, Y., Shi, D., & He, M. (2024). ICGA-GPT: report generation and question answering for indocyanine green angiography images. British Journal of Ophthalmology, 108(10), 1450-1456.	ICGA-GPT: report generation and question answering for indocyanine green angiography images	Chen X, Zhang W, Zhao Z, Xu P, Zheng Y, Shi D, He M.	Br J Ophthalmol	2024	Report generation/20 questions including report summaries, disease definitions, etiology, the visual impact of the condition, preventative measures, further examinations, treatment options, prognosis, related complications, and ICGA testinginformation including timing, specific phases, and post-test instructions	ICGA-GPT(Fine-tuned BLIP+LLaMA-2-7B)	Vision-Text	Retina & Vitreous	Medical Query/Medical Text Generation	BLEU/CIDEr/ROUGE-L/SPICE/accuracy/sensitivity/specificity/precision/F1/completeness/quality	Yes	No	English/Chinese	No
178	Gilson, A., Ai, X., Arunachalam, T., Chen, Z., Cheong, K. X., Dave, A., ... & Chen, Q. (2024). Enhancing Large Language Models with Domain-specific Retrieval Augment Generation: A Case Study on Long-form Consumer Health Question Answering in Ophthalmology. arXiv preprint arXiv:2409.13902.	Enhancing large language models with domain-specific retrieval augment generation: a case study on long-form consumer health question answering in ophthalmology	Gilson, A.; Ai, X.; Arunachalam, T.; Chen, Z.; Cheong, K.X.; Dave, A.; Duic, C.; Kibe, M.; Kaminaka, A.; Prasad, M.; Siddig, F.; Singer, M.; Wong, W.; Jin, Q.; Keenan, T.D.L.; Hu, X.; Chew, E.Y.; Lu, Z.; Xu, H.; Adelman, R.A.; Tham, Y.-C.; Chen, Q.	arXiv	2024	100 long-form consumer questions (20 each on Retina, Glaucoma, Cataract, Dry Eye, Uveitis) drawn from AAO “Ask an Ophthalmologist” forum	ChatGPT-3.5-Turbo/ChatGPT-3.5-Turbo with RAG	Text	Comprehensive Ophthalmology	Medical Query/Medical Text Generation	evidence factuality/evidence selection & ranking/evidence attribution/accuracy/completeness	No	No	English	No
179	Gilson, A. (2024). Bringing Large Language Models to Ophthalmology: Domain-Specific Ontologies and Evidence Attribution (Doctoral dissertation, Yale University).	Bringing Large Language Models to Ophthalmology: Domain-Specific Ontologies and Evidence Attribution	Gilson, Aidan	Yale Medicine Thesis Digital Library	2024	100 consumer questions (20 per topic: Cataract, Retina/Vitreous, Uveitis, Glaucoma and Dry-Eye) for automatic testing/30 post-2022 questions (10 each on Cataract, Retina, Glaucoma) for human review	ChatGPT-3.5-Turbo/ChatGPT-3.5-Turbo with RAG	Text	Comprehensive Ophthalmology	Medical Query	citation quality/accuracy/completeness/factuality	No	No	English	No
180	Fu, L., Fan, B., Du, H., Feng, Y., Li, C., & Song, H. (2024). A Role-specific Guided Large Language Model for Ophthalmic Consultation Based on Stylistic Differentiation. arXiv preprint arXiv:2407.18483.	A Role-specific Guided Large Language Model for Ophthalmic Consultation Based on Stylistic Differentiation	Fu, Laiyi; Fan, Binbin; Du, Hongkai; Feng, Yanxiang; Li, Chunhua; Song, Huping	Arxiv	2024	1292012 one-round questions/8647 ophthalmology dialogues (≈ 6.3 rounds per case) involving 108 doctors	EyeDoctor-1B (Fine-tuned TinyLLaMA-1B with knowledge retrieval)/ EyeDoctor-7B (Fine-tuned LLaMA-2-7B with knowledge retrieval)/HuatuoGPT-7B/BenTsao-7B/DoctorGLM-6B/LLaMA-2-7B/ChatGLM-6B/ChatGPT-3.5	Text	Comprehensive Ophthalmology	Medical Query	Distinct-n/BLEU/ROUGE-L/BERTScore/Recall/Precision/F1	Yes	No	Chinese	No
181	Tan, T. F., Elangovan, K., Jin, L., Jie, Y., Yong, L., Lim, J., ... & Ting, D. S. W. (2024). Fine-tuning large language model (llm) artificial intelligence chatbots in ophthalmology and llm-based evaluation using GPT-4. arXiv preprint arXiv:2402.10083.	Fine-tuning Large Language Model (LLM) Artificial Intelligence Chatbots in Ophthalmology and LLM-based evaluation using GPT-4	Tan, Ting Fang; Elangovan, Kabilan; Jin, Liyuan; Jie, Yao; Yong, Li; Lim, Joshua; Poh, Stanley; Ng, Wei Yan; Lim, Daniel; Ke, Yuhe; Liu, Nan; Ting, Daniel Shu Wei	Arxiv	2024	48 test questions (40 general + 8 glaucoma-specific) selected from a clinician-written pool of 400 Q&A pairs; each covers risk factors, symptoms, investigations and management across the eight subspecialties	Fine-tuned ChatGPT-3.5-turbo/Fine-tuned LLaMA-2-7B/Fine-tuned LLaMA-2-7B-Chat/Fine-tuned LLaMA-2-13B/Fine-tuned LLaMA-2-13B-Chat	Text	Comprehensive Ophthalmology	Medical Query	accuracy/relevance/safety/ease of understanding	No	No	English	No
182	Chen, X., Zhao, Z., Zhang, W., Xu, P., Gao, L., Xu, M., ... & He, M. (2024). Eyegpt: Ophthalmic assistant with large language models. arXiv preprint arXiv:2403.00840.	EyeGPT: Ophthalmic Assistant with Large Language Models	Chen, Xiaolan; Zhao, Ziwei; Zhang, Weiyi; Xu, Pusheng; Gao, Le; Xu, Mingpu; Wu, Yue; Li, Yinwen; Shi, Danli; He, Mingguang	Arxiv	2024	>1000 open-ended questions across subspecialties & user intents	EyeGPT(Fine-tuned LLaMA-2-7B with RAG)	Text	Comprehensive Ophthalmology	Medical Query	accuracy/understandability/trustworthiness/empathy/hallucination rate	No	Yes	English	No
183	Zhao, H., Ling, Q., Pan, Y., Zhong, T., Hu, J. Y., Yao, J., ... & Shao, Y. (2023). Ophtha-llama2: A large language model for ophthalmology. arXiv preprint arXiv:2312.04906.	Ophtha-LLaMA2: A Large Language Model for Ophthalmology	Zhao, Huan; Ling, Qian; Pan, Yi; Zhong, Tianyang; Hu, Jin-Yu; Yao, Junjie; Xiao, Fengqian; Xiao, Zhenxiang; Zhang, Yutong; Xu, San-Hua; Wu, Shi-Nan; Kang, Min; Wu, Zihao; Liu, Zhengliang; Jiang, Xi; Liu, Tianming; Shao, Yi	Arxiv	2023	Multi-class diagnostic prompts over three report modalities	Ophtha-LLaMA(Fine-tuned LLaMA-2)/LLaMA2-7B/LLaMA2-7B-ft/LLaMA2-chat-7B/LLaMA2-Chinese-7B/LLaMA2-Chinese-7B-ft/Baichuan-7B/Bailing-7B/ChatGLM2-6B/InternLM-chat-7B/InternLM-7B/MOSS/Ziya-13B	Text	Comprehensive Ophthalmology	Diagnosis Making	accuracy/time efficiency	Yes	No	English	No
184	Yeh, C. H., Wang, J., Graham, A. D., Liu, A. J., Tan, B., Chen, Y., ... & Lin, M. C. (2024, October). Insight: A multi-modal diagnostic pipeline using llms for ocular surface disease diagnosis. In International Conference on Medical Image Computing and Computer-Assisted Intervention (pp. 711-721). Cham: Springer Nature Switzerland.	Insight: A Multi-Modal Diagnostic Pipeline using LLMs for Ocular Surface Disease Diagnosis	Yeh, Chun-Hsiao; Wang, Jiayun; Graham, Andrew D.; Liu, Andrea J.; Tan, Bo; Chen, Yubei; Ma, Yi; Lin, Meng C.	Arxiv	2024	meibography images and clinical metadata for diagnosis making/20 real-world cases with ocular surface disease was compiled by human clinicians	MDPipe-7B(Fine-tuned LLaMA-2-7B)/MDPipe-13B(Fine-tuned LLaMA-2-13B)/LLaMA/LLaMA-2-7b/ChatGPT-3.5/ChatGPT-4/MedAlpaca/PMC-LLaMA	Text	External Disease & Cornea	Diagnosis Making	accuracy/sensitivity/specificity/F1/completeness/rationale/robustness	Yes	No	English	No
185	Raja, H., Munawar, A., Delsoz, M., Elahi, M., Madadi, Y., Hassan, A., ... & Chen, H. (2023). Using large language models to automate category and trend analysis of scientific articles: an application in ophthalmology. arXiv preprint arXiv:2308.16688.	Using Large Language Models to Automate Category and Trend Analysis of Scientific Articles: An Application in Ophthalmology	Raja, Hina; Munawar, Asim; Mylonas, Nikolaos; Delsoz, Mohammad; Elahi, Mohammad; Madadi, Yeganeh; Hassan, Amr; Serhan, Hashem Abu; Inam, Onur; Hermandez, Luis; Tran, Sang; Munir, Wuqas; Abd-Alrazaq, Alaa; Chen, Hao; Yousefi, Siamak	Arxiv	2023	requests for tagging 1000 PubMed titles/abstracts into 15 categories	Bart-base/Bart-large/Bart-large-cnn/Bart-mnli-CNN/Mdeberta-v3-base/Bart-large-mnli	Text	Comprehensive Ophthalmology	Research Assisting	accuracy/F1/AUC/precision/recall/time	No	No	English	No
186	Gilson, A., Ai, X., Xie, Q., Srinivasan, S., Pushpanathan, K., Singer, M. B., ... & Chen, Q. (2024). Language Enhanced Model for Eye (LEME): An Open-Source Ophthalmology-Specific Large Language Model. arXiv preprint arXiv:2410.03740.	Language Enhanced Model for Eye (LEME): An Open-Source Ophthalmology-Specific Large Language Model	Gilson, Aidan; Ai, Xuguang; Xie, Qianqian; Srinivasan, Sahana; Pushpanathan, Krithi; Singer, Maxwell B.; Huang, Jimin; Kim, Hyunjae; Long, Erping; Wan, Peixing; Del Priore, Luciano V.; Ohno-Machado, Lucila; Xu, Hua; Liu, Dianbo; Adelman, Ron A.; Tham, Yih-Chung; Chen, Qingyu	Arxiv	2024	8 internal / external tasks including abstract completion, MCQ, long-form QA, EHR summarization, etc.	LEME(Fine-tuned LLaMA-2-70B)	Text	Comprehensive Ophthalmology	Medical Query/Medical Text Generation	Rouge-L/accuracy/correctness/completeness/readability	Yes	No	English	No
187	[Ref 54] Ramjee, P., Sachdeva, B., Golechha, S., Kulkarni, S., Fulari, G., Murali, K., & Jain, M. (2025). CataractBot: an LLM-powered expert-in-the-loop chatbot for cataract patients. Proceedings of the ACM on Interactive, Mobile, Wearable and Ubiquitous Technologies, 9(2), 1-31.	CataractBot: An LLM-Powered Expert-in-the-Loop Chatbot for Cataract Patients	Ramjee, Pragnya; Sachdeva, Bhuvan; Golechha, Satvik; Kulkarni, Shreyas; Fulari, Geeta; Murali, Kaushik; Jain, Mohit	Arxiv	2024	1992 real-world patient messages	ChatGPT-3.5-turbo with RAG	Text	Lens & Cataract	Medical Query	correctness/hallucination rate/user-satisfaction	Yes	No	English/Indic languages	Yes
